# Supplementary material for: Hepatic CBP/p300 Orchestrate Amino Acid‐Driven Gluconeogenesis through Histone Crotonylation
Source: Adv Sci (Weinh). 2025 Aug 12;12(41):e07635. doi: 10.1002/advs.202507635 (PMC12591208; doi:10.1002/advs.202507635)
Supplement: Supplementary file 2 — Supporting Information [file ADVS-12-e07635-s002.zip › 5-Table S1_V2.xlsx]

## Sheet: Crebbp_AA full
CHROM	POS	REF	ALT	snp ID	P	Amino acid traits	gene	Function	nucleotide_change	AA_change	gene.func
16	3921200	T	A	rs571334471	0.0107005	4_Hydroxyproline	CREBBP				intronic
16	3785356	G	A	rs551018184	0.0508989	4_Hydroxyproline	CREBBP				intronic
16	3797161	C	T	rs570300398	0.0870619	4_Hydroxyproline	CREBBP				intronic
16	3899526	C	CT	rs568781649	0.234494	4_Hydroxyproline	CREBBP				intronic
16	3892968	C	CAAAAAAAAAAAA	rs564007443	0.270417	4_Hydroxyproline	CREBBP				intronic
16	3811556	A	G	rs551706101	0.274353	4_Hydroxyproline	CREBBP				intronic
16	3829178	G	A	rs371504662	0.295653	4_Hydroxyproline	CREBBP				intronic
16	3896411	G	C	rs543220666	0.366049	4_Hydroxyproline	CREBBP				intronic
16	3809541	T	A	rs571334471	0.414543	4_Hydroxyproline	CREBBP				intronic
16	3902036	CAAAAAAAAAAAAAAAAAAAAAAAAAAAA	C	rs551018184	0.444159	4_Hydroxyproline	CREBBP				intronic
16	3921234	A	C	rs570300398	0.476112	4_Hydroxyproline	CREBBP				intronic
16	3777693	A	AG	rs568781649	0.486728	4_Hydroxyproline	CREBBP				UTR3
16	3818137	GTTTTTTTTTTTTTTTTTT	G	rs564007443	0.517245	4_Hydroxyproline	CREBBP				intronic
16	3891114	A	C	rs551706101	0.800982	4_Hydroxyproline	CREBBP				intronic
16	3893424	AT	A	rs371504662	0.917699	4_Hydroxyproline	CREBBP				intronic
16	3779777	G	C	rs543220666	0.937131	4_Hydroxyproline	CREBBP	synonymous SNV	c.C5157G,c.C5271G	p.G1719G,CREBBP,p.G1757G	exonic
16	3852776	C	T	rs571334471	0.943227	4_Hydroxyproline	CREBBP				intronic
16	3796147	T	C	rs551018184	0.699637	4_Hydroxyproline	CREBBP				intronic
16	3876925	C	T	rs570300398	0.894334	4_Hydroxyproline	CREBBP				intronic
16	3775962	C	T	rs568781649	0.864253	4_Hydroxyproline	CREBBP				UTR3
16	3778337	G	A	rs564007443	0.844007	4_Hydroxyproline	CREBBP	synonymous SNV	c.C6597T,c.C6711T	p.P2199P,CREBBP,p.P2237P	exonic
16	3785564	G	A	rs551706101	0.420186	4_Hydroxyproline	CREBBP				intronic
16	3878533	C	A	rs371504662	0.975624	4_Hydroxyproline	CREBBP				intronic
16	3925203	G	A	rs543220666	0.983502	4_Hydroxyproline	CREBBP				intronic
16	3907078	C	A	rs571334471	0.469484	4_Hydroxyproline	CREBBP				intronic
16	3886434	CA	C	rs551018184	0.339111	4_Hydroxyproline	CREBBP				intronic
16	3909385	G	T	rs570300398	0.277493	4_Hydroxyproline	CREBBP				intronic
16	3811596	C	T	rs568781649	0.822897	4_Hydroxyproline	CREBBP				intronic
16	3921194	T	A	rs564007443	0.35426	4_Hydroxyproline	CREBBP				intronic
16	3802599	T	A	rs551706101	0.7463	4_Hydroxyproline	CREBBP				intronic
16	3782090	A	G	rs371504662	0.910122	4_Hydroxyproline	CREBBP				intronic
16	3913378	A	T	rs543220666	0.44473	4_Hydroxyproline	CREBBP				intronic
16	3790186	T	G	rs571334471	0.600041	4_Hydroxyproline	CREBBP				intronic
16	3912570	G	C	rs551018184	0.955867	4_Hydroxyproline	CREBBP				intronic
16	3775169	G	A	rs570300398	0.847149	4_Hydroxyproline	CREBBP				UTR3
16	3846735	T	G	rs568781649	0.514162	4_Hydroxyproline	CREBBP				intronic
16	3846071	C	T	rs564007443	0.87657	4_Hydroxyproline	CREBBP				intronic
16	3924937	C	T	rs551706101	0.415107	4_Hydroxyproline	CREBBP				intronic
16	3898088	T	G	rs371504662	0.768634	4_Hydroxyproline	CREBBP				intronic
16	3851910	T	C	rs543220666	0.447916	4_Hydroxyproline	CREBBP				intronic
16	3794014	T	C	rs571334471	0.977513	4_Hydroxyproline	CREBBP				intronic
16	3928215	C	T	rs551018184	0.753492	4_Hydroxyproline	CREBBP				intronic
16	3875330	T	C	rs570300398	0.89955	4_Hydroxyproline	CREBBP				intronic
16	3925600	G	C	rs568781649	0.609928	4_Hydroxyproline	CREBBP				intronic
16	3912314	T	C	rs564007443	0.509041	4_Hydroxyproline	CREBBP				intronic
16	3887279	T	C	rs551706101	0.16527	4_Hydroxyproline	CREBBP				intronic
16	3799857	T	C	rs371504662	0.938613	4_Hydroxyproline	CREBBP				intronic
16	3775352	C	G	rs543220666	0.875272	4_Hydroxyproline	CREBBP				UTR3
16	3890293	A	G	rs571334471	0.56891	4_Hydroxyproline	CREBBP				intronic
16	3914567	T	C	rs551018184	0.480938	4_Hydroxyproline	CREBBP				intronic
16	3853149	G	T	rs570300398	0.432428	4_Hydroxyproline	CREBBP				intronic
16	3880281	C	T	rs568781649	0.824006	4_Hydroxyproline	CREBBP				intronic
16	3906425	G	A	rs564007443	0.211374	4_Hydroxyproline	CREBBP				intronic
16	3833783	C	G	rs551706101	0.348659	4_Hydroxyproline	CREBBP				intronic
16	3794269	C	T	rs371504662	0.578259	4_Hydroxyproline	CREBBP				intronic
16	3909486	C	A	rs543220666	0.640941	4_Hydroxyproline	CREBBP				intronic
16	3800545	T	C	rs571334471	0.61311	4_Hydroxyproline	CREBBP				intronic
16	3910963	A	AC	rs551018184	0.346861	4_Hydroxyproline	CREBBP				intronic
16	3883747	T	C	rs570300398	0.509277	4_Hydroxyproline	CREBBP				intronic
16	3810986	G	A	rs568781649	0.49567	4_Hydroxyproline	CREBBP				intronic
16	3864165	A	AGT	rs564007443	0.404865	4_Hydroxyproline	CREBBP				intronic
16	3835616	G	A	rs551706101	0.518537	4_Hydroxyproline	CREBBP				intronic
16	3808052	TA	T	rs371504662	0.269904	4_Hydroxyproline	CREBBP				intronic
16	3903962	A	AAC	rs543220666	0.43978	4_Hydroxyproline	CREBBP				intronic
16	3885109	G	C	rs571334471	0.236096	4_Hydroxyproline	CREBBP				intronic
16	3895870	AAACT	A	rs551018184	0.219871	4_Hydroxyproline	CREBBP				intronic
16	3797909	T	A	rs570300398	0.665005	4_Hydroxyproline	CREBBP				intronic
16	3917883	C	A	rs568781649	0.369943	4_Hydroxyproline	CREBBP				intronic
16	3869364	T	C	rs564007443	0.57053	4_Hydroxyproline	CREBBP				intronic
16	3848605	T	C	rs551706101	0.946875	4_Hydroxyproline	CREBBP				intronic
16	3895914	C	T	rs371504662	0.0692858	4_Hydroxyproline	CREBBP				intronic
16	3855254	G	A	rs543220666	0.330569	4_Hydroxyproline	CREBBP				intronic
16	3839833	A	G	rs571334471	0.192461	4_Hydroxyproline	CREBBP				intronic
16	3838298	C	T	rs551018184	0.926202	4_Hydroxyproline	CREBBP				intronic
16	3798912	C	T	rs570300398	0.621128	4_Hydroxyproline	CREBBP				intronic
16	3779060	G	A	rs568781649	0.778345	4_Hydroxyproline	CREBBP	synonymous SNV	c.C5874T,c.C5988T	p.A1958A,CREBBP,p.A1996A	exonic
16	3876727	T	C	rs564007443	0.908956	4_Hydroxyproline	CREBBP				intronic
16	3778427	T	C	rs551706101	0.929464	4_Hydroxyproline	CREBBP	synonymous SNV	c.A6507G,c.A6621G	p.Q2169Q,CREBBP,p.Q2207Q	exonic
16	3921200	T	A	rs371504662	0.154383	Histidine	CREBBP				intronic
16	3785356	G	A	rs543220666	0.423008	Histidine	CREBBP				intronic
16	3797161	C	T	rs571334471	0.292229	Histidine	CREBBP				intronic
16	3899526	C	CT	rs551018184	0.203082	Histidine	CREBBP				intronic
16	3892968	C	CAAAAAAAAAAAA	rs570300398	0.403427	Histidine	CREBBP				intronic
16	3811556	A	G	rs568781649	0.883036	Histidine	CREBBP				intronic
16	3829178	G	A	rs564007443	0.38385	Histidine	CREBBP				intronic
16	3896411	G	C	rs551706101	0.972795	Histidine	CREBBP				intronic
16	3809541	T	A	rs371504662	0.286974	Histidine	CREBBP				intronic
16	3902036	CAAAAAAAAAAAAAAAAAAAAAAAAAAAA	C	rs543220666	0.389514	Histidine	CREBBP				intronic
16	3921234	A	C	rs571334471	0.73455	Histidine	CREBBP				intronic
16	3777693	A	AG	rs551018184	0.603707	Histidine	CREBBP				UTR3
16	3818137	GTTTTTTTTTTTTTTTTTT	G	rs570300398	0.240409	Histidine	CREBBP				intronic
16	3891114	A	C	rs568781649	0.55524	Histidine	CREBBP				intronic
16	3893424	AT	A	rs564007443	0.46618	Histidine	CREBBP				intronic
16	3779777	G	C	rs551706101	0.488051	Histidine	CREBBP	synonymous SNV	c.C5157G,c.C5271G	p.G1719G,CREBBP,p.G1757G	exonic
16	3852776	C	T	rs371504662	0.285276	Histidine	CREBBP				intronic
16	3796147	T	C	rs543220666	0.525681	Histidine	CREBBP				intronic
16	3876925	C	T	rs571334471	0.967508	Histidine	CREBBP				intronic
16	3775962	C	T	rs551018184	0.114125	Histidine	CREBBP				UTR3
16	3778337	G	A	rs570300398	0.344574	Histidine	CREBBP	synonymous SNV	c.C6597T,c.C6711T	p.P2199P,CREBBP,p.P2237P	exonic
16	3785564	G	A	rs568781649	0.0725381	Histidine	CREBBP				intronic
16	3878533	C	A	rs564007443	0.209235	Histidine	CREBBP				intronic
16	3925203	G	A	rs551706101	0.956199	Histidine	CREBBP				intronic
16	3907078	C	A	rs371504662	0.685087	Histidine	CREBBP				intronic
16	3886434	CA	C	rs543220666	0.0827449	Histidine	CREBBP				intronic
16	3909385	G	T	rs571334471	0.515841	Histidine	CREBBP				intronic
16	3811596	C	T	rs551018184	0.805258	Histidine	CREBBP				intronic
16	3921194	T	A	rs570300398	0.0343947	Histidine	CREBBP				intronic
16	3802599	T	A	rs568781649	0.60453	Histidine	CREBBP				intronic
16	3782090	A	G	rs564007443	0.99634	Histidine	CREBBP				intronic
16	3913378	A	T	rs551706101	0.0660256	Histidine	CREBBP				intronic
16	3790186	T	G	rs371504662	0.0554572	Histidine	CREBBP				intronic
16	3912570	G	C	rs543220666	0.806332	Histidine	CREBBP				intronic
16	3775169	G	A	rs571334471	0.229346	Histidine	CREBBP				UTR3
16	3846735	T	G	rs551018184	0.465762	Histidine	CREBBP				intronic
16	3846071	C	T	rs570300398	0.478924	Histidine	CREBBP				intronic
16	3924937	C	T	rs568781649	0.083459	Histidine	CREBBP				intronic
16	3898088	T	G	rs564007443	0.661284	Histidine	CREBBP				intronic
16	3851910	T	C	rs551706101	0.428368	Histidine	CREBBP				intronic
16	3794014	T	C	rs371504662	0.943927	Histidine	CREBBP				intronic
16	3928215	C	T	rs543220666	0.780285	Histidine	CREBBP				intronic
16	3875330	T	C	rs571334471	0.408931	Histidine	CREBBP				intronic
16	3925600	G	C	rs551018184	0.388361	Histidine	CREBBP				intronic
16	3912314	T	C	rs570300398	0.0643058	Histidine	CREBBP				intronic
16	3887279	T	C	rs568781649	0.284664	Histidine	CREBBP				intronic
16	3799857	T	C	rs564007443	0.51824	Histidine	CREBBP				intronic
16	3775352	C	G	rs551706101	0.612283	Histidine	CREBBP				UTR3
16	3890293	A	G	rs371504662	0.229889	Histidine	CREBBP				intronic
16	3914567	T	C	rs543220666	0.235737	Histidine	CREBBP				intronic
16	3853149	G	T	rs571334471	0.714296	Histidine	CREBBP				intronic
16	3880281	C	T	rs551018184	0.549195	Histidine	CREBBP				intronic
16	3906425	G	A	rs570300398	0.113546	Histidine	CREBBP				intronic
16	3833783	C	G	rs568781649	0.980286	Histidine	CREBBP				intronic
16	3794269	C	T	rs564007443	0.928552	Histidine	CREBBP				intronic
16	3909486	C	A	rs551706101	0.678802	Histidine	CREBBP				intronic
16	3800545	T	C	rs371504662	0.951615	Histidine	CREBBP				intronic
16	3910963	A	AC	rs543220666	0.183872	Histidine	CREBBP				intronic
16	3883747	T	C	rs571334471	0.473823	Histidine	CREBBP				intronic
16	3810986	G	A	rs551018184	0.642401	Histidine	CREBBP				intronic
16	3864165	A	AGT	rs570300398	0.299165	Histidine	CREBBP				intronic
16	3835616	G	A	rs568781649	0.95124	Histidine	CREBBP				intronic
16	3808052	TA	T	rs564007443	0.0712265	Histidine	CREBBP				intronic
16	3903962	A	AAC	rs551706101	0.149291	Histidine	CREBBP				intronic
16	3885109	G	C	rs371504662	0.241711	Histidine	CREBBP				intronic
16	3895870	AAACT	A	rs543220666	0.0841759	Histidine	CREBBP				intronic
16	3797909	T	A	rs571334471	0.797132	Histidine	CREBBP				intronic
16	3917883	C	A	rs551018184	0.173437	Histidine	CREBBP				intronic
16	3869364	T	C	rs570300398	0.602197	Histidine	CREBBP				intronic
16	3848605	T	C	rs568781649	0.880609	Histidine	CREBBP				intronic
16	3895914	C	T	rs564007443	0.78257	Histidine	CREBBP				intronic
16	3855254	G	A	rs551706101	0.708421	Histidine	CREBBP				intronic
16	3839833	A	G	rs371504662	0.532256	Histidine	CREBBP				intronic
16	3838298	C	T	rs543220666	0.583068	Histidine	CREBBP				intronic
16	3798912	C	T	rs571334471	0.494326	Histidine	CREBBP				intronic
16	3779060	G	A	rs551018184	0.239064	Histidine	CREBBP	synonymous SNV	c.C5874T,c.C5988T	p.A1958A,CREBBP,p.A1996A	exonic
16	3876727	T	C	rs570300398	0.579122	Histidine	CREBBP				intronic
16	3778427	T	C	rs568781649	0.274047	Histidine	CREBBP	synonymous SNV	c.A6507G,c.A6621G	p.Q2169Q,CREBBP,p.Q2207Q	exonic
16	3921200	T	A	rs564007443	0.979401	Asparagine	CREBBP				intronic
16	3785356	G	A	rs551706101	0.272333	Asparagine	CREBBP				intronic
16	3797161	C	T	rs371504662	0.332291	Asparagine	CREBBP				intronic
16	3899526	C	CT	rs543220666	0.26862	Asparagine	CREBBP				intronic
16	3892968	C	CAAAAAAAAAAAA	rs571334471	0.983421	Asparagine	CREBBP				intronic
16	3811556	A	G	rs551018184	0.67185	Asparagine	CREBBP				intronic
16	3829178	G	A	rs570300398	0.59756	Asparagine	CREBBP				intronic
16	3896411	G	C	rs568781649	0.316477	Asparagine	CREBBP				intronic
16	3809541	T	A	rs564007443	0.0454959	Asparagine	CREBBP				intronic
16	3902036	CAAAAAAAAAAAAAAAAAAAAAAAAAAAA	C	rs551706101	0.675445	Asparagine	CREBBP				intronic
16	3921234	A	C	rs371504662	0.803286	Asparagine	CREBBP				intronic
16	3777693	A	AG	rs543220666	0.836863	Asparagine	CREBBP				UTR3
16	3818137	GTTTTTTTTTTTTTTTTTT	G	rs571334471	0.522914	Asparagine	CREBBP				intronic
16	3891114	A	C	rs551018184	0.794444	Asparagine	CREBBP				intronic
16	3893424	AT	A	rs570300398	0.971773	Asparagine	CREBBP				intronic
16	3779777	G	C	rs568781649	0.321228	Asparagine	CREBBP	synonymous SNV	c.C5157G,c.C5271G	p.G1719G,CREBBP,p.G1757G	exonic
16	3852776	C	T	rs564007443	0.405591	Asparagine	CREBBP				intronic
16	3796147	T	C	rs551706101	0.494198	Asparagine	CREBBP				intronic
16	3876925	C	T	rs371504662	0.937247	Asparagine	CREBBP				intronic
16	3775962	C	T	rs543220666	0.932201	Asparagine	CREBBP				UTR3
16	3778337	G	A	rs571334471	0.500585	Asparagine	CREBBP	synonymous SNV	c.C6597T,c.C6711T	p.P2199P,CREBBP,p.P2237P	exonic
16	3785564	G	A	rs551018184	0.138609	Asparagine	CREBBP				intronic
16	3878533	C	A	rs570300398	0.631931	Asparagine	CREBBP				intronic
16	3925203	G	A	rs568781649	0.257334	Asparagine	CREBBP				intronic
16	3907078	C	A	rs564007443	0.357224	Asparagine	CREBBP				intronic
16	3886434	CA	C	rs551706101	0.822858	Asparagine	CREBBP				intronic
16	3909385	G	T	rs371504662	0.482735	Asparagine	CREBBP				intronic
16	3811596	C	T	rs543220666	0.837959	Asparagine	CREBBP				intronic
16	3921194	T	A	rs571334471	0.502839	Asparagine	CREBBP				intronic
16	3802599	T	A	rs551018184	0.24398	Asparagine	CREBBP				intronic
16	3782090	A	G	rs570300398	0.643383	Asparagine	CREBBP				intronic
16	3913378	A	T	rs568781649	0.0323434	Asparagine	CREBBP				intronic
16	3790186	T	G	rs564007443	0.0719939	Asparagine	CREBBP				intronic
16	3912570	G	C	rs551706101	0.283702	Asparagine	CREBBP				intronic
16	3775169	G	A	rs371504662	0.348999	Asparagine	CREBBP				UTR3
16	3846735	T	G	rs543220666	0.251545	Asparagine	CREBBP				intronic
16	3846071	C	T	rs571334471	0.952446	Asparagine	CREBBP				intronic
16	3924937	C	T	rs551018184	0.0883683	Asparagine	CREBBP				intronic
16	3898088	T	G	rs570300398	0.334144	Asparagine	CREBBP				intronic
16	3851910	T	C	rs568781649	0.791655	Asparagine	CREBBP				intronic
16	3794014	T	C	rs564007443	0.820311	Asparagine	CREBBP				intronic
16	3928215	C	T	rs551706101	0.999831	Asparagine	CREBBP				intronic
16	3875330	T	C	rs371504662	0.0739588	Asparagine	CREBBP				intronic
16	3925600	G	C	rs543220666	0.509023	Asparagine	CREBBP				intronic
16	3912314	T	C	rs571334471	0.0289854	Asparagine	CREBBP				intronic
16	3887279	T	C	rs551018184	0.798968	Asparagine	CREBBP				intronic
16	3799857	T	C	rs570300398	0.99212	Asparagine	CREBBP				intronic
16	3775352	C	G	rs568781649	0.636649	Asparagine	CREBBP				UTR3
16	3890293	A	G	rs564007443	0.289238	Asparagine	CREBBP				intronic
16	3914567	T	C	rs551706101	0.2729	Asparagine	CREBBP				intronic
16	3853149	G	T	rs371504662	0.945799	Asparagine	CREBBP				intronic
16	3880281	C	T	rs543220666	0.665412	Asparagine	CREBBP				intronic
16	3906425	G	A	rs571334471	0.913709	Asparagine	CREBBP				intronic
16	3833783	C	G	rs551018184	0.750146	Asparagine	CREBBP				intronic
16	3794269	C	T	rs570300398	0.517605	Asparagine	CREBBP				intronic
16	3909486	C	A	rs568781649	0.993852	Asparagine	CREBBP				intronic
16	3800545	T	C	rs564007443	0.554136	Asparagine	CREBBP				intronic
16	3910963	A	AC	rs551706101	0.435539	Asparagine	CREBBP				intronic
16	3883747	T	C	rs371504662	0.749745	Asparagine	CREBBP				intronic
16	3810986	G	A	rs543220666	0.83952	Asparagine	CREBBP				intronic
16	3864165	A	AGT	rs571334471	0.382783	Asparagine	CREBBP				intronic
16	3835616	G	A	rs551018184	0.702001	Asparagine	CREBBP				intronic
16	3808052	TA	T	rs570300398	0.189382	Asparagine	CREBBP				intronic
16	3903962	A	AAC	rs568781649	0.814613	Asparagine	CREBBP				intronic
16	3885109	G	C	rs564007443	0.406453	Asparagine	CREBBP				intronic
16	3895870	AAACT	A	rs551706101	0.736425	Asparagine	CREBBP				intronic
16	3797909	T	A	rs371504662	0.449578	Asparagine	CREBBP				intronic
16	3917883	C	A	rs543220666	0.0804067	Asparagine	CREBBP				intronic
16	3869364	T	C	rs571334471	0.755521	Asparagine	CREBBP				intronic
16	3848605	T	C	rs551018184	0.801363	Asparagine	CREBBP				intronic
16	3895914	C	T	rs570300398	0.468123	Asparagine	CREBBP				intronic
16	3855254	G	A	rs568781649	0.877014	Asparagine	CREBBP				intronic
16	3839833	A	G	rs564007443	0.57036	Asparagine	CREBBP				intronic
16	3838298	C	T	rs551706101	0.622055	Asparagine	CREBBP				intronic
16	3798912	C	T	rs371504662	0.464416	Asparagine	CREBBP				intronic
16	3779060	G	A	rs543220666	0.932339	Asparagine	CREBBP	synonymous SNV	c.C5874T,c.C5988T	p.A1958A,CREBBP,p.A1996A	exonic
16	3876727	T	C	rs11076785	0.679167	Asparagine	CREBBP				intronic
16	3778427	T	C	rs11076785	0.783113	Asparagine	CREBBP	synonymous SNV	c.A6507G,c.A6621G	p.Q2169Q,CREBBP,p.Q2207Q	exonic
16	3921200	T	A	rs11076785	0.797742	Serine	CREBBP				intronic
16	3785356	G	A	rs11076785	0.68579	Serine	CREBBP				intronic
16	3797161	C	T	rs11076785	0.585117	Serine	CREBBP				intronic
16	3899526	C	CT	rs11076785	0.45598	Serine	CREBBP				intronic
16	3892968	C	CAAAAAAAAAAAA	rs11076785	0.423179	Serine	CREBBP				intronic
16	3811556	A	G	rs11076785	0.382516	Serine	CREBBP				intronic
16	3829178	G	A	rs11076785	0.838334	Serine	CREBBP				intronic
16	3896411	G	C	rs11076785	0.63818	Serine	CREBBP				intronic
16	3809541	T	A	rs11076785	0.220246	Serine	CREBBP				intronic
16	3902036	CAAAAAAAAAAAAAAAAAAAAAAAAAAAA	C	rs11076785	0.881765	Serine	CREBBP				intronic
16	3921234	A	C	rs11076785	0.947062	Serine	CREBBP				intronic
16	3777693	A	AG	rs11076785	0.68103	Serine	CREBBP				UTR3
16	3818137	GTTTTTTTTTTTTTTTTTT	G	rs11076785	0.825191	Serine	CREBBP				intronic
16	3891114	A	C	rs11076785	0.257336	Serine	CREBBP				intronic
16	3893424	AT	A	rs11076785	0.50362	Serine	CREBBP				intronic
16	3779777	G	C	rs11076785	0.602063	Serine	CREBBP	synonymous SNV	c.C5157G,c.C5271G	p.G1719G,CREBBP,p.G1757G	exonic
16	3852776	C	T	rs11076785	0.830206	Serine	CREBBP				intronic
16	3796147	T	C	rs11076785	0.338481	Serine	CREBBP				intronic
16	3876925	C	T	rs11076785	0.922814	Serine	CREBBP				intronic
16	3775962	C	T	rs11076785	0.86797	Serine	CREBBP				UTR3
16	3778337	G	A	rs11076785	0.587701	Serine	CREBBP	synonymous SNV	c.C6597T,c.C6711T	p.P2199P,CREBBP,p.P2237P	exonic
16	3785564	G	A	rs11076785	0.209803	Serine	CREBBP				intronic
16	3878533	C	A	rs11076785	0.51215	Serine	CREBBP				intronic
16	3925203	G	A	rs11076785	0.972487	Serine	CREBBP				intronic
16	3907078	C	A	rs11076785	0.156232	Serine	CREBBP				intronic
16	3886434	CA	C	rs11076785	0.504278	Serine	CREBBP				intronic
16	3909385	G	T	rs11076785	0.727054	Serine	CREBBP				intronic
16	3811596	C	T	rs11076786	0.36684	Serine	CREBBP				intronic
16	3921194	T	A	rs11076786	0.321157	Serine	CREBBP				intronic
16	3802599	T	A	rs11076786	0.987578	Serine	CREBBP				intronic
16	3782090	A	G	rs11076786	0.818086	Serine	CREBBP				intronic
16	3913378	A	T	rs11076786	0.106662	Serine	CREBBP				intronic
16	3790186	T	G	rs11076786	0.243992	Serine	CREBBP				intronic
16	3912570	G	C	rs11076786	0.263071	Serine	CREBBP				intronic
16	3775169	G	A	rs11076786	0.805328	Serine	CREBBP				UTR3
16	3846735	T	G	rs11076786	0.1562	Serine	CREBBP				intronic
16	3846071	C	T	rs11076786	0.484845	Serine	CREBBP				intronic
16	3924937	C	T	rs11076786	0.595357	Serine	CREBBP				intronic
16	3898088	T	G	rs11076786	0.30044	Serine	CREBBP				intronic
16	3851910	T	C	rs11076786	0.960878	Serine	CREBBP				intronic
16	3794014	T	C	rs11076786	0.203145	Serine	CREBBP				intronic
16	3928215	C	T	rs11076786	0.686932	Serine	CREBBP				intronic
16	3875330	T	C	rs11076786	0.463636	Serine	CREBBP				intronic
16	3925600	G	C	rs11076786	0.345155	Serine	CREBBP				intronic
16	3912314	T	C	rs11076786	0.151784	Serine	CREBBP				intronic
16	3887279	T	C	rs11076786	0.70887	Serine	CREBBP				intronic
16	3799857	T	C	rs11076786	0.531069	Serine	CREBBP				intronic
16	3775352	C	G	rs11076786	0.265872	Serine	CREBBP				UTR3
16	3890293	A	G	rs11076786	0.406226	Serine	CREBBP				intronic
16	3914567	T	C	rs11076786	0.384705	Serine	CREBBP				intronic
16	3853149	G	T	rs11076786	0.388995	Serine	CREBBP				intronic
16	3880281	C	T	rs11076786	0.898027	Serine	CREBBP				intronic
16	3906425	G	A	rs11076786	0.166858	Serine	CREBBP				intronic
16	3833783	C	G	rs11076786	0.788916	Serine	CREBBP				intronic
16	3794269	C	T	rs11076786	0.271767	Serine	CREBBP				intronic
16	3909486	C	A	rs11076786	0.50851	Serine	CREBBP				intronic
16	3800545	T	C	rs11076787	0.237293	Serine	CREBBP				intronic
16	3910963	A	AC	rs11076787	0.41083	Serine	CREBBP				intronic
16	3883747	T	C	rs11076787	0.786526	Serine	CREBBP				intronic
16	3810986	G	A	rs11076787	0.373923	Serine	CREBBP				intronic
16	3864165	A	AGT	rs11076787	0.660561	Serine	CREBBP				intronic
16	3835616	G	A	rs11076787	0.823753	Serine	CREBBP				intronic
16	3808052	TA	T	rs11076787	0.18908	Serine	CREBBP				intronic
16	3903962	A	AAC	rs11076787	0.272071	Serine	CREBBP				intronic
16	3885109	G	C	rs11076787	0.241077	Serine	CREBBP				intronic
16	3895870	AAACT	A	rs11076787	0.114167	Serine	CREBBP				intronic
16	3797909	T	A	rs11076787	0.193064	Serine	CREBBP				intronic
16	3917883	C	A	rs11076787	0.170482	Serine	CREBBP				intronic
16	3869364	T	C	rs11076787	0.89789	Serine	CREBBP				intronic
16	3848605	T	C	rs11076787	0.560537	Serine	CREBBP				intronic
16	3895914	C	T	rs11076787	0.640313	Serine	CREBBP				intronic
16	3855254	G	A	rs11076787	0.411027	Serine	CREBBP				intronic
16	3839833	A	G	rs11076787	0.965258	Serine	CREBBP				intronic
16	3838298	C	T	rs11076787	0.528701	Serine	CREBBP				intronic
16	3798912	C	T	rs11076787	0.686541	Serine	CREBBP				intronic
16	3779060	G	A	rs11076787	0.624717	Serine	CREBBP	synonymous SNV	c.C5874T,c.C5988T	p.A1958A,CREBBP,p.A1996A	exonic
16	3876727	T	C	rs11076787	0.433707	Serine	CREBBP				intronic
16	3778427	T	C	rs11076787	0.983654	Serine	CREBBP	synonymous SNV	c.A6507G,c.A6621G	p.Q2169Q,CREBBP,p.Q2207Q	exonic
16	3921200	T	A	rs11076787	0.468692	Glutamine	CREBBP				intronic
16	3785356	G	A	rs11076787	0.846536	Glutamine	CREBBP				intronic
16	3797161	C	T	rs11076787	0.662993	Glutamine	CREBBP				intronic
16	3899526	C	CT	rs11076787	0.613309	Glutamine	CREBBP				intronic
16	3892968	C	CAAAAAAAAAAAA	rs11076787	0.459746	Glutamine	CREBBP				intronic
16	3811556	A	G	rs11076787	0.632841	Glutamine	CREBBP				intronic
16	3829178	G	A	rs11076787	0.643445	Glutamine	CREBBP				intronic
16	3896411	G	C	rs11641279	0.86031	Glutamine	CREBBP				intronic
16	3809541	T	A	rs11641279	0.205252	Glutamine	CREBBP				intronic
16	3902036	CAAAAAAAAAAAAAAAAAAAAAAAAAAAA	C	rs11641279	0.710737	Glutamine	CREBBP				intronic
16	3921234	A	C	rs11641279	0.810807	Glutamine	CREBBP				intronic
16	3777693	A	AG	rs11641279	0.530465	Glutamine	CREBBP				UTR3
16	3818137	GTTTTTTTTTTTTTTTTTT	G	rs11641279	0.441435	Glutamine	CREBBP				intronic
16	3891114	A	C	rs11641279	0.639477	Glutamine	CREBBP				intronic
16	3893424	AT	A	rs11641279	0.152786	Glutamine	CREBBP				intronic
16	3779777	G	C	rs11641279	0.618917	Glutamine	CREBBP	synonymous SNV	c.C5157G,c.C5271G	p.G1719G,CREBBP,p.G1757G	exonic
16	3852776	C	T	rs11641279	0.156387	Glutamine	CREBBP				intronic
16	3796147	T	C	rs11641279	0.932639	Glutamine	CREBBP				intronic
16	3876925	C	T	rs11641279	0.742872	Glutamine	CREBBP				intronic
16	3775962	C	T	rs11641279	0.789882	Glutamine	CREBBP				UTR3
16	3778337	G	A	rs11641279	0.674965	Glutamine	CREBBP	synonymous SNV	c.C6597T,c.C6711T	p.P2199P,CREBBP,p.P2237P	exonic
16	3785564	G	A	rs11641279	0.125693	Glutamine	CREBBP				intronic
16	3878533	C	A	rs11641279	0.390268	Glutamine	CREBBP				intronic
16	3925203	G	A	rs11641279	0.250075	Glutamine	CREBBP				intronic
16	3907078	C	A	rs11641279	0.836252	Glutamine	CREBBP				intronic
16	3886434	CA	C	rs11641279	0.792617	Glutamine	CREBBP				intronic
16	3909385	G	T	rs11641279	0.267233	Glutamine	CREBBP				intronic
16	3811596	C	T	rs11641279	0.945304	Glutamine	CREBBP				intronic
16	3921194	T	A	rs11641279	0.431742	Glutamine	CREBBP				intronic
16	3802599	T	A	rs11641279	0.0644108	Glutamine	CREBBP				intronic
16	3782090	A	G	rs11641279	0.397139	Glutamine	CREBBP				intronic
16	3913378	A	T	rs11641279	0.317975	Glutamine	CREBBP				intronic
16	3790186	T	G	rs11641279	0.0460618	Glutamine	CREBBP				intronic
16	3912570	G	C	rs11641279	0.95122	Glutamine	CREBBP				intronic
16	3775169	G	A	rs11641279	0.0188628	Glutamine	CREBBP				UTR3
16	3846735	T	G	rs11641279	0.399843	Glutamine	CREBBP				intronic
16	3846071	C	T	rs117036629	0.176058	Glutamine	CREBBP				intronic
16	3924937	C	T	rs117036629	0.071342	Glutamine	CREBBP				intronic
16	3898088	T	G	rs117036629	0.371205	Glutamine	CREBBP				intronic
16	3851910	T	C	rs117036629	0.963166	Glutamine	CREBBP				intronic
16	3794014	T	C	rs117036629	0.840489	Glutamine	CREBBP				intronic
16	3928215	C	T	rs117036629	0.831902	Glutamine	CREBBP				intronic
16	3875330	T	C	rs117036629	0.187936	Glutamine	CREBBP				intronic
16	3925600	G	C	rs117036629	0.793477	Glutamine	CREBBP				intronic
16	3912314	T	C	rs117036629	0.257577	Glutamine	CREBBP				intronic
16	3887279	T	C	rs117036629	0.353924	Glutamine	CREBBP				intronic
16	3799857	T	C	rs117036629	0.865128	Glutamine	CREBBP				intronic
16	3775352	C	G	rs117036629	0.565414	Glutamine	CREBBP				UTR3
16	3890293	A	G	rs117036629	0.341342	Glutamine	CREBBP				intronic
16	3914567	T	C	rs117036629	0.210752	Glutamine	CREBBP				intronic
16	3853149	G	T	rs117036629	0.271547	Glutamine	CREBBP				intronic
16	3880281	C	T	rs117036629	0.40789	Glutamine	CREBBP				intronic
16	3906425	G	A	rs117036629	0.97634	Glutamine	CREBBP				intronic
16	3833783	C	G	rs117036629	0.253279	Glutamine	CREBBP				intronic
16	3794269	C	T	rs117036629	0.570044	Glutamine	CREBBP				intronic
16	3909486	C	A	rs117036629	0.351788	Glutamine	CREBBP				intronic
16	3800545	T	C	rs117036629	0.743332	Glutamine	CREBBP				intronic
16	3910963	A	AC	rs117036629	0.8428	Glutamine	CREBBP				intronic
16	3883747	T	C	rs117036629	0.515737	Glutamine	CREBBP				intronic
16	3810986	G	A	rs117036629	0.32055	Glutamine	CREBBP				intronic
16	3864165	A	AGT	rs117036629	0.852538	Glutamine	CREBBP				intronic
16	3835616	G	A	rs117036629	0.274715	Glutamine	CREBBP				intronic
16	3808052	TA	T	rs117036629	0.557476	Glutamine	CREBBP				intronic
16	3903962	A	AAC	rs117036629	0.875454	Glutamine	CREBBP				intronic
16	3885109	G	C	rs117036629	0.042426	Glutamine	CREBBP				intronic
16	3895870	AAACT	A	rs117175982	0.884821	Glutamine	CREBBP				intronic
16	3797909	T	A	rs117175982	0.77184	Glutamine	CREBBP				intronic
16	3917883	C	A	rs117175982	0.207731	Glutamine	CREBBP				intronic
16	3869364	T	C	rs117175982	0.493254	Glutamine	CREBBP				intronic
16	3848605	T	C	rs117175982	0.656933	Glutamine	CREBBP				intronic
16	3895914	C	T	rs117175982	0.849298	Glutamine	CREBBP				intronic
16	3855254	G	A	rs117175982	0.898141	Glutamine	CREBBP				intronic
16	3839833	A	G	rs117175982	0.213801	Glutamine	CREBBP				intronic
16	3838298	C	T	rs117175982	0.774085	Glutamine	CREBBP				intronic
16	3798912	C	T	rs117175982	0.620821	Glutamine	CREBBP				intronic
16	3779060	G	A	rs117175982	0.535206	Glutamine	CREBBP	synonymous SNV	c.C5874T,c.C5988T	p.A1958A,CREBBP,p.A1996A	exonic
16	3876727	T	C	rs117175982	0.893151	Glutamine	CREBBP				intronic
16	3778427	T	C	rs117175982	0.576867	Glutamine	CREBBP	synonymous SNV	c.A6507G,c.A6621G	p.Q2169Q,CREBBP,p.Q2207Q	exonic
16	3921200	T	A	rs117175982	0.395067	Arginine	CREBBP				intronic
16	3785356	G	A	rs117175982	0.152649	Arginine	CREBBP				intronic
16	3797161	C	T	rs117175982	0.344258	Arginine	CREBBP				intronic
16	3899526	C	CT	rs117175982	0.237883	Arginine	CREBBP				intronic
16	3892968	C	CAAAAAAAAAAAA	rs117175982	0.126008	Arginine	CREBBP				intronic
16	3811556	A	G	rs117175982	0.214753	Arginine	CREBBP				intronic
16	3829178	G	A	rs117175982	0.356446	Arginine	CREBBP				intronic
16	3896411	G	C	rs117175982	0.687165	Arginine	CREBBP				intronic
16	3809541	T	A	rs117175982	0.0942487	Arginine	CREBBP				intronic
16	3902036	CAAAAAAAAAAAAAAAAAAAAAAAAAAAA	C	rs117175982	0.782497	Arginine	CREBBP				intronic
16	3921234	A	C	rs117175982	0.42791	Arginine	CREBBP				intronic
16	3777693	A	AG	rs117175982	0.64473	Arginine	CREBBP				UTR3
16	3818137	GTTTTTTTTTTTTTTTTTT	G	rs117175982	0.987655	Arginine	CREBBP				intronic
16	3891114	A	C	rs117175982	0.687934	Arginine	CREBBP				intronic
16	3893424	AT	A	rs117175982	0.0868957	Arginine	CREBBP				intronic
16	3779777	G	C	rs117175982	0.600617	Arginine	CREBBP	synonymous SNV	c.C5157G,c.C5271G	p.G1719G,CREBBP,p.G1757G	exonic
16	3852776	C	T	rs117279616	0.164719	Arginine	CREBBP				intronic
16	3796147	T	C	rs117279616	0.508444	Arginine	CREBBP				intronic
16	3876925	C	T	rs117279616	0.982589	Arginine	CREBBP				intronic
16	3775962	C	T	rs117279616	0.507163	Arginine	CREBBP				UTR3
16	3778337	G	A	rs117279616	0.312825	Arginine	CREBBP	synonymous SNV	c.C6597T,c.C6711T	p.P2199P,CREBBP,p.P2237P	exonic
16	3785564	G	A	rs117279616	0.0432965	Arginine	CREBBP				intronic
16	3878533	C	A	rs117279616	0.654498	Arginine	CREBBP				intronic
16	3925203	G	A	rs117279616	0.415713	Arginine	CREBBP				intronic
16	3907078	C	A	rs117279616	0.160567	Arginine	CREBBP				intronic
16	3886434	CA	C	rs117279616	0.600685	Arginine	CREBBP				intronic
16	3909385	G	T	rs117279616	0.601172	Arginine	CREBBP				intronic
16	3811596	C	T	rs117279616	0.939509	Arginine	CREBBP				intronic
16	3921194	T	A	rs117279616	0.318241	Arginine	CREBBP				intronic
16	3802599	T	A	rs117279616	0.109307	Arginine	CREBBP				intronic
16	3782090	A	G	rs117279616	0.473206	Arginine	CREBBP				intronic
16	3913378	A	T	rs117279616	0.427657	Arginine	CREBBP				intronic
16	3790186	T	G	rs117279616	0.635789	Arginine	CREBBP				intronic
16	3912570	G	C	rs117279616	0.402301	Arginine	CREBBP				intronic
16	3775169	G	A	rs117279616	0.955744	Arginine	CREBBP				UTR3
16	3846735	T	G	rs117279616	0.289782	Arginine	CREBBP				intronic
16	3846071	C	T	rs117279616	0.908219	Arginine	CREBBP				intronic
16	3924937	C	T	rs117279616	0.806919	Arginine	CREBBP				intronic
16	3898088	T	G	rs117279616	0.288154	Arginine	CREBBP				intronic
16	3851910	T	C	rs117279616	0.8696	Arginine	CREBBP				intronic
16	3794014	T	C	rs117279616	0.852157	Arginine	CREBBP				intronic
16	3928215	C	T	rs117279616	0.73198	Arginine	CREBBP				intronic
16	3875330	T	C	rs117279616	0.967781	Arginine	CREBBP				intronic
16	3925600	G	C	rs117279616	0.626902	Arginine	CREBBP				intronic
16	3912314	T	C	rs117279616	0.525787	Arginine	CREBBP				intronic
16	3887279	T	C	rs117551000	0.915269	Arginine	CREBBP				intronic
16	3799857	T	C	rs117551000	0.686931	Arginine	CREBBP				intronic
16	3775352	C	G	rs117551000	0.472323	Arginine	CREBBP				UTR3
16	3890293	A	G	rs117551000	0.164636	Arginine	CREBBP				intronic
16	3914567	T	C	rs117551000	0.294616	Arginine	CREBBP				intronic
16	3853149	G	T	rs117551000	0.683144	Arginine	CREBBP				intronic
16	3880281	C	T	rs117551000	0.559827	Arginine	CREBBP				intronic
16	3906425	G	A	rs117551000	0.26035	Arginine	CREBBP				intronic
16	3833783	C	G	rs117551000	0.0728121	Arginine	CREBBP				intronic
16	3794269	C	T	rs117551000	0.467054	Arginine	CREBBP				intronic
16	3909486	C	A	rs117551000	0.767857	Arginine	CREBBP				intronic
16	3800545	T	C	rs117551000	0.674002	Arginine	CREBBP				intronic
16	3910963	A	AC	rs117551000	0.670678	Arginine	CREBBP				intronic
16	3883747	T	C	rs117551000	0.50342	Arginine	CREBBP				intronic
16	3810986	G	A	rs117551000	0.649983	Arginine	CREBBP				intronic
16	3864165	A	AGT	rs117551000	0.783552	Arginine	CREBBP				intronic
16	3835616	G	A	rs117551000	0.123474	Arginine	CREBBP				intronic
16	3808052	TA	T	rs117551000	0.364835	Arginine	CREBBP				intronic
16	3903962	A	AAC	rs117551000	0.323432	Arginine	CREBBP				intronic
16	3885109	G	C	rs117551000	0.447336	Arginine	CREBBP				intronic
16	3895870	AAACT	A	rs117551000	0.22742	Arginine	CREBBP				intronic
16	3797909	T	A	rs117551000	0.745073	Arginine	CREBBP				intronic
16	3917883	C	A	rs117551000	0.739248	Arginine	CREBBP				intronic
16	3869364	T	C	rs117551000	0.485622	Arginine	CREBBP				intronic
16	3848605	T	C	rs117551000	0.467911	Arginine	CREBBP				intronic
16	3895914	C	T	rs117551000	0.158589	Arginine	CREBBP				intronic
16	3855254	G	A	rs117551000	0.060133	Arginine	CREBBP				intronic
16	3839833	A	G	rs117551000	0.852099	Arginine	CREBBP				intronic
16	3838298	C	T	rs117551000	0.76095	Arginine	CREBBP				intronic
16	3798912	C	T	rs117707634	0.0703566	Arginine	CREBBP				intronic
16	3779060	G	A	rs117707634	0.516508	Arginine	CREBBP	synonymous SNV	c.C5874T,c.C5988T	p.A1958A,CREBBP,p.A1996A	exonic
16	3876727	T	C	rs117707634	0.901124	Arginine	CREBBP				intronic
16	3778427	T	C	rs117707634	0.598121	Arginine	CREBBP	synonymous SNV	c.A6507G,c.A6621G	p.Q2169Q,CREBBP,p.Q2207Q	exonic
16	3921200	T	A	rs117707634	0.870116	Glycine	CREBBP				intronic
16	3785356	G	A	rs117707634	0.575279	Glycine	CREBBP				intronic
16	3797161	C	T	rs117707634	0.249309	Glycine	CREBBP				intronic
16	3899526	C	CT	rs117707634	0.0651621	Glycine	CREBBP				intronic
16	3892968	C	CAAAAAAAAAAAA	rs117707634	0.359469	Glycine	CREBBP				intronic
16	3811556	A	G	rs117707634	0.789874	Glycine	CREBBP				intronic
16	3829178	G	A	rs117707634	0.867842	Glycine	CREBBP				intronic
16	3896411	G	C	rs117707634	0.956162	Glycine	CREBBP				intronic
16	3809541	T	A	rs117707634	0.164428	Glycine	CREBBP				intronic
16	3902036	CAAAAAAAAAAAAAAAAAAAAAAAAAAAA	C	rs117707634	0.934569	Glycine	CREBBP				intronic
16	3921234	A	C	rs117707634	0.759011	Glycine	CREBBP				intronic
16	3777693	A	AG	rs117707634	0.548948	Glycine	CREBBP				UTR3
16	3818137	GTTTTTTTTTTTTTTTTTT	G	rs117707634	0.861797	Glycine	CREBBP				intronic
16	3891114	A	C	rs117707634	0.965854	Glycine	CREBBP				intronic
16	3893424	AT	A	rs117707634	0.989876	Glycine	CREBBP				intronic
16	3779777	G	C	rs117707634	0.575608	Glycine	CREBBP	synonymous SNV	c.C5157G,c.C5271G	p.G1719G,CREBBP,p.G1757G	exonic
16	3852776	C	T	rs117707634	0.792879	Glycine	CREBBP				intronic
16	3796147	T	C	rs117707634	0.40707	Glycine	CREBBP				intronic
16	3876925	C	T	rs117707634	0.307193	Glycine	CREBBP				intronic
16	3775962	C	T	rs117707634	0.319663	Glycine	CREBBP				UTR3
16	3778337	G	A	rs117707634	0.249224	Glycine	CREBBP	synonymous SNV	c.C6597T,c.C6711T	p.P2199P,CREBBP,p.P2237P	exonic
16	3785564	G	A	rs117707634	0.900553	Glycine	CREBBP				intronic
16	3878533	C	A	rs117707634	0.83349	Glycine	CREBBP				intronic
16	3925203	G	A	rs117707634	0.331173	Glycine	CREBBP				intronic
16	3907078	C	A	rs117707634	0.138363	Glycine	CREBBP				intronic
16	3886434	CA	C	rs117893169	0.581843	Glycine	CREBBP				intronic
16	3909385	G	T	rs117893169	0.480206	Glycine	CREBBP				intronic
16	3811596	C	T	rs117893169	0.86763	Glycine	CREBBP				intronic
16	3921194	T	A	rs117893169	0.265017	Glycine	CREBBP				intronic
16	3802599	T	A	rs117893169	0.204152	Glycine	CREBBP				intronic
16	3782090	A	G	rs117893169	0.844511	Glycine	CREBBP				intronic
16	3913378	A	T	rs117893169	0.0111216	Glycine	CREBBP				intronic
16	3790186	T	G	rs117893169	0.843008	Glycine	CREBBP				intronic
16	3912570	G	C	rs117893169	0.587102	Glycine	CREBBP				intronic
16	3775169	G	A	rs117893169	0.532777	Glycine	CREBBP				UTR3
16	3846735	T	G	rs117893169	0.0555093	Glycine	CREBBP				intronic
16	3846071	C	T	rs117893169	0.651135	Glycine	CREBBP				intronic
16	3924937	C	T	rs117893169	0.578797	Glycine	CREBBP				intronic
16	3898088	T	G	rs117893169	0.0765974	Glycine	CREBBP				intronic
16	3851910	T	C	rs117893169	0.680651	Glycine	CREBBP				intronic
16	3794014	T	C	rs117893169	0.32836	Glycine	CREBBP				intronic
16	3928215	C	T	rs117893169	0.801412	Glycine	CREBBP				intronic
16	3875330	T	C	rs117893169	0.374973	Glycine	CREBBP				intronic
16	3925600	G	C	rs117893169	0.0175311	Glycine	CREBBP				intronic
16	3912314	T	C	rs117893169	0.0108482	Glycine	CREBBP				intronic
16	3887279	T	C	rs117893169	0.924769	Glycine	CREBBP				intronic
16	3799857	T	C	rs117893169	0.308448	Glycine	CREBBP				intronic
16	3775352	C	G	rs117893169	0.889441	Glycine	CREBBP				UTR3
16	3890293	A	G	rs117893169	0.467095	Glycine	CREBBP				intronic
16	3914567	T	C	rs117893169	0.0176285	Glycine	CREBBP				intronic
16	3853149	G	T	rs117893169	0.020875	Glycine	CREBBP				intronic
16	3880281	C	T	rs117893169	0.746632	Glycine	CREBBP				intronic
16	3906425	G	A	rs117893169	0.358212	Glycine	CREBBP				intronic
16	3833783	C	G	rs117893169	0.681653	Glycine	CREBBP				intronic
16	3794269	C	T	rs12599202	0.0461112	Glycine	CREBBP				intronic
16	3909486	C	A	rs12599202	0.0989115	Glycine	CREBBP				intronic
16	3800545	T	C	rs12599202	0.248629	Glycine	CREBBP				intronic
16	3910963	A	AC	rs12599202	0.70734	Glycine	CREBBP				intronic
16	3883747	T	C	rs12599202	0.308814	Glycine	CREBBP				intronic
16	3810986	G	A	rs12599202	0.137352	Glycine	CREBBP				intronic
16	3864165	A	AGT	rs12599202	0.304486	Glycine	CREBBP				intronic
16	3835616	G	A	rs12599202	0.995059	Glycine	CREBBP				intronic
16	3808052	TA	T	rs12599202	0.183127	Glycine	CREBBP				intronic
16	3903962	A	AAC	rs12599202	0.39808	Glycine	CREBBP				intronic
16	3885109	G	C	rs12599202	0.159752	Glycine	CREBBP				intronic
16	3895870	AAACT	A	rs12599202	0.367751	Glycine	CREBBP				intronic
16	3797909	T	A	rs12599202	0.183253	Glycine	CREBBP				intronic
16	3917883	C	A	rs12599202	0.00934405	Glycine	CREBBP				intronic
16	3869364	T	C	rs12599202	0.406169	Glycine	CREBBP				intronic
16	3848605	T	C	rs12599202	0.630596	Glycine	CREBBP				intronic
16	3895914	C	T	rs12599202	0.163959	Glycine	CREBBP				intronic
16	3855254	G	A	rs12599202	0.161977	Glycine	CREBBP				intronic
16	3839833	A	G	rs12599202	0.830973	Glycine	CREBBP				intronic
16	3838298	C	T	rs12599202	0.30006	Glycine	CREBBP				intronic
16	3798912	C	T	rs12599202	0.80667	Glycine	CREBBP				intronic
16	3779060	G	A	rs12599202	0.743212	Glycine	CREBBP	synonymous SNV	c.C5874T,c.C5988T	p.A1958A,CREBBP,p.A1996A	exonic
16	3876727	T	C	rs12599202	0.0310081	Glycine	CREBBP				intronic
16	3778427	T	C	rs12599202	0.454879	Glycine	CREBBP	synonymous SNV	c.A6507G,c.A6621G	p.Q2169Q,CREBBP,p.Q2207Q	exonic
16	3921200	T	A	rs12599202	0.980845	Homoserine	CREBBP				intronic
16	3785356	G	A	rs12599202	0.965435	Homoserine	CREBBP				intronic
16	3797161	C	T	rs12599202	0.481933	Homoserine	CREBBP				intronic
16	3899526	C	CT	rs12599202	0.017835	Homoserine	CREBBP				intronic
16	3892968	C	CAAAAAAAAAAAA	rs12599202	0.114252	Homoserine	CREBBP				intronic
16	3811556	A	G	rs12935018	0.617486	Homoserine	CREBBP				intronic
16	3829178	G	A	rs12935018	0.948878	Homoserine	CREBBP				intronic
16	3896411	G	C	rs12935018	0.835896	Homoserine	CREBBP				intronic
16	3809541	T	A	rs12935018	0.0156948	Homoserine	CREBBP				intronic
16	3902036	CAAAAAAAAAAAAAAAAAAAAAAAAAAAA	C	rs12935018	0.811142	Homoserine	CREBBP				intronic
16	3921234	A	C	rs12935018	0.99821	Homoserine	CREBBP				intronic
16	3777693	A	AG	rs12935018	0.959779	Homoserine	CREBBP				UTR3
16	3818137	GTTTTTTTTTTTTTTTTTT	G	rs12935018	0.495797	Homoserine	CREBBP				intronic
16	3891114	A	C	rs12935018	0.625051	Homoserine	CREBBP				intronic
16	3893424	AT	A	rs12935018	0.904887	Homoserine	CREBBP				intronic
16	3779777	G	C	rs12935018	0.141118	Homoserine	CREBBP	synonymous SNV	c.C5157G,c.C5271G	p.G1719G,CREBBP,p.G1757G	exonic
16	3852776	C	T	rs12935018	0.0707018	Homoserine	CREBBP				intronic
16	3796147	T	C	rs12935018	0.413477	Homoserine	CREBBP				intronic
16	3876925	C	T	rs12935018	0.707495	Homoserine	CREBBP				intronic
16	3775962	C	T	rs12935018	0.496557	Homoserine	CREBBP				UTR3
16	3778337	G	A	rs12935018	0.381902	Homoserine	CREBBP	synonymous SNV	c.C6597T,c.C6711T	p.P2199P,CREBBP,p.P2237P	exonic
16	3785564	G	A	rs12935018	0.039912	Homoserine	CREBBP				intronic
16	3878533	C	A	rs12935018	0.455579	Homoserine	CREBBP				intronic
16	3925203	G	A	rs12935018	0.878557	Homoserine	CREBBP				intronic
16	3907078	C	A	rs12935018	0.00571743	Homoserine	CREBBP				intronic
16	3886434	CA	C	rs12935018	0.131726	Homoserine	CREBBP				intronic
16	3909385	G	T	rs12935018	0.39656	Homoserine	CREBBP				intronic
16	3811596	C	T	rs12935018	0.874837	Homoserine	CREBBP				intronic
16	3921194	T	A	rs12935018	0.144278	Homoserine	CREBBP				intronic
16	3802599	T	A	rs12935018	0.926411	Homoserine	CREBBP				intronic
16	3782090	A	G	rs12935018	0.793325	Homoserine	CREBBP				intronic
16	3913378	A	T	rs12935018	0.246731	Homoserine	CREBBP				intronic
16	3790186	T	G	rs12935018	0.0497452	Homoserine	CREBBP				intronic
16	3912570	G	C	rs12935018	0.955027	Homoserine	CREBBP				intronic
16	3775169	G	A	rs129963	0.354986	Homoserine	CREBBP				UTR3
16	3846735	T	G	rs129963	0.0153323	Homoserine	CREBBP				intronic
16	3846071	C	T	rs129963	0.689162	Homoserine	CREBBP				intronic
16	3924937	C	T	rs129963	0.148206	Homoserine	CREBBP				intronic
16	3898088	T	G	rs129963	0.00368163	Homoserine	CREBBP				intronic
16	3851910	T	C	rs129963	0.21603	Homoserine	CREBBP				intronic
16	3794014	T	C	rs129963	0.536308	Homoserine	CREBBP				intronic
16	3928215	C	T	rs129963	0.278248	Homoserine	CREBBP				intronic
16	3875330	T	C	rs129963	0.153139	Homoserine	CREBBP				intronic
16	3925600	G	C	rs129963	0.162024	Homoserine	CREBBP				intronic
16	3912314	T	C	rs129963	0.305156	Homoserine	CREBBP				intronic
16	3887279	T	C	rs129963	0.651614	Homoserine	CREBBP				intronic
16	3799857	T	C	rs129963	0.562124	Homoserine	CREBBP				intronic
16	3775352	C	G	rs129963	0.611469	Homoserine	CREBBP				UTR3
16	3890293	A	G	rs129963	0.28583	Homoserine	CREBBP				intronic
16	3914567	T	C	rs129963	0.899937	Homoserine	CREBBP				intronic
16	3853149	G	T	rs129963	0.497422	Homoserine	CREBBP				intronic
16	3880281	C	T	rs129963	0.127057	Homoserine	CREBBP				intronic
16	3906425	G	A	rs129963	0.156045	Homoserine	CREBBP				intronic
16	3833783	C	G	rs129963	0.394256	Homoserine	CREBBP				intronic
16	3794269	C	T	rs129963	0.165146	Homoserine	CREBBP				intronic
16	3909486	C	A	rs129963	0.264853	Homoserine	CREBBP				intronic
16	3800545	T	C	rs129963	0.504868	Homoserine	CREBBP				intronic
16	3910963	A	AC	rs129963	0.781557	Homoserine	CREBBP				intronic
16	3883747	T	C	rs129963	0.773647	Homoserine	CREBBP				intronic
16	3810986	G	A	rs129963	0.490645	Homoserine	CREBBP				intronic
16	3864165	A	AGT	rs129963	0.16697	Homoserine	CREBBP				intronic
16	3835616	G	A	rs129963	0.534507	Homoserine	CREBBP				intronic
16	3808052	TA	T	rs129963	0.0451307	Homoserine	CREBBP				intronic
16	3903962	A	AAC	rs129981	0.148898	Homoserine	CREBBP				intronic
16	3885109	G	C	rs129981	0.109221	Homoserine	CREBBP				intronic
16	3895870	AAACT	A	rs129981	0.162199	Homoserine	CREBBP				intronic
16	3797909	T	A	rs129981	0.544199	Homoserine	CREBBP				intronic
16	3917883	C	A	rs129981	0.266386	Homoserine	CREBBP				intronic
16	3869364	T	C	rs129981	0.819793	Homoserine	CREBBP				intronic
16	3848605	T	C	rs129981	0.761553	Homoserine	CREBBP				intronic
16	3895914	C	T	rs129981	0.445757	Homoserine	CREBBP				intronic
16	3855254	G	A	rs129981	0.495882	Homoserine	CREBBP				intronic
16	3839833	A	G	rs129981	0.50017	Homoserine	CREBBP				intronic
16	3838298	C	T	rs129981	0.673285	Homoserine	CREBBP				intronic
16	3798912	C	T	rs129981	0.270623	Homoserine	CREBBP				intronic
16	3779060	G	A	rs129981	0.561986	Homoserine	CREBBP	synonymous SNV	c.C5874T,c.C5988T	p.A1958A,CREBBP,p.A1996A	exonic
16	3876727	T	C	rs129981	0.485801	Homoserine	CREBBP				intronic
16	3778427	T	C	rs129981	0.642588	Homoserine	CREBBP	synonymous SNV	c.A6507G,c.A6621G	p.Q2169Q,CREBBP,p.Q2207Q	exonic
16	3921200	T	A	rs129981	0.0569003	Aspartic_acid	CREBBP				intronic
16	3785356	G	A	rs129981	0.15025	Aspartic_acid	CREBBP				intronic
16	3797161	C	T	rs129981	0.98778	Aspartic_acid	CREBBP				intronic
16	3899526	C	CT	rs129981	0.414975	Aspartic_acid	CREBBP				intronic
16	3892968	C	CAAAAAAAAAAAA	rs129981	0.445148	Aspartic_acid	CREBBP				intronic
16	3811556	A	G	rs129981	0.852338	Aspartic_acid	CREBBP				intronic
16	3829178	G	A	rs129981	0.733073	Aspartic_acid	CREBBP				intronic
16	3896411	G	C	rs129981	0.890877	Aspartic_acid	CREBBP				intronic
16	3809541	T	A	rs129981	0.0132615	Aspartic_acid	CREBBP				intronic
16	3902036	CAAAAAAAAAAAAAAAAAAAAAAAAAAAA	C	rs129981	0.309357	Aspartic_acid	CREBBP				intronic
16	3921234	A	C	rs129981	0.828762	Aspartic_acid	CREBBP				intronic
16	3777693	A	AG	rs129981	0.88566	Aspartic_acid	CREBBP				UTR3
16	3818137	GTTTTTTTTTTTTTTTTTT	G	rs129981	0.11754	Aspartic_acid	CREBBP				intronic
16	3891114	A	C	rs129981	0.130433	Aspartic_acid	CREBBP				intronic
16	3893424	AT	A	rs13334719	0.158059	Aspartic_acid	CREBBP				intronic
16	3779777	G	C	rs13334719	0.390759	Aspartic_acid	CREBBP	synonymous SNV	c.C5157G,c.C5271G	p.G1719G,CREBBP,p.G1757G	exonic
16	3852776	C	T	rs13334719	0.54084	Aspartic_acid	CREBBP				intronic
16	3796147	T	C	rs13334719	0.540881	Aspartic_acid	CREBBP				intronic
16	3876925	C	T	rs13334719	0.0688712	Aspartic_acid	CREBBP				intronic
16	3775962	C	T	rs13334719	0.881225	Aspartic_acid	CREBBP				UTR3
16	3778337	G	A	rs13334719	0.798793	Aspartic_acid	CREBBP	synonymous SNV	c.C6597T,c.C6711T	p.P2199P,CREBBP,p.P2237P	exonic
16	3785564	G	A	rs13334719	0.611273	Aspartic_acid	CREBBP				intronic
16	3878533	C	A	rs13334719	0.045651	Aspartic_acid	CREBBP				intronic
16	3925203	G	A	rs13334719	0.34408	Aspartic_acid	CREBBP				intronic
16	3907078	C	A	rs13334719	0.0119639	Aspartic_acid	CREBBP				intronic
16	3886434	CA	C	rs13334719	0.720356	Aspartic_acid	CREBBP				intronic
16	3909385	G	T	rs13334719	0.725497	Aspartic_acid	CREBBP				intronic
16	3811596	C	T	rs13334719	0.736129	Aspartic_acid	CREBBP				intronic
16	3921194	T	A	rs13334719	0.721149	Aspartic_acid	CREBBP				intronic
16	3802599	T	A	rs13334719	0.963251	Aspartic_acid	CREBBP				intronic
16	3782090	A	G	rs13334719	0.186948	Aspartic_acid	CREBBP				intronic
16	3913378	A	T	rs13334719	0.964082	Aspartic_acid	CREBBP				intronic
16	3790186	T	G	rs13334719	0.387533	Aspartic_acid	CREBBP				intronic
16	3912570	G	C	rs13334719	0.954994	Aspartic_acid	CREBBP				intronic
16	3775169	G	A	rs13334719	0.765951	Aspartic_acid	CREBBP				UTR3
16	3846735	T	G	rs13334719	0.152076	Aspartic_acid	CREBBP				intronic
16	3846071	C	T	rs13334719	0.144393	Aspartic_acid	CREBBP				intronic
16	3924937	C	T	rs13334719	0.407997	Aspartic_acid	CREBBP				intronic
16	3898088	T	G	rs13334719	0.144348	Aspartic_acid	CREBBP				intronic
16	3851910	T	C	rs13334719	0.0953364	Aspartic_acid	CREBBP				intronic
16	3794014	T	C	rs13334719	0.543321	Aspartic_acid	CREBBP				intronic
16	3928215	C	T	rs13334719	0.942166	Aspartic_acid	CREBBP				intronic
16	3875330	T	C	rs13334719	0.245846	Aspartic_acid	CREBBP				intronic
16	3925600	G	C	rs138450074	0.660197	Aspartic_acid	CREBBP				intronic
16	3912314	T	C	rs138450074	0.797827	Aspartic_acid	CREBBP				intronic
16	3887279	T	C	rs138450074	0.309082	Aspartic_acid	CREBBP				intronic
16	3799857	T	C	rs138450074	0.686953	Aspartic_acid	CREBBP				intronic
16	3775352	C	G	rs138450074	0.0740972	Aspartic_acid	CREBBP				UTR3
16	3890293	A	G	rs138450074	0.995615	Aspartic_acid	CREBBP				intronic
16	3914567	T	C	rs138450074	0.949804	Aspartic_acid	CREBBP				intronic
16	3853149	G	T	rs138450074	0.940927	Aspartic_acid	CREBBP				intronic
16	3880281	C	T	rs138450074	0.970554	Aspartic_acid	CREBBP				intronic
16	3906425	G	A	rs138450074	0.653968	Aspartic_acid	CREBBP				intronic
16	3833783	C	G	rs138450074	0.762395	Aspartic_acid	CREBBP				intronic
16	3794269	C	T	rs138450074	0.167529	Aspartic_acid	CREBBP				intronic
16	3909486	C	A	rs138450074	0.673248	Aspartic_acid	CREBBP				intronic
16	3800545	T	C	rs138450074	0.874113	Aspartic_acid	CREBBP				intronic
16	3910963	A	AC	rs138450074	0.241844	Aspartic_acid	CREBBP				intronic
16	3883747	T	C	rs138450074	0.326049	Aspartic_acid	CREBBP				intronic
16	3810986	G	A	rs138450074	0.888953	Aspartic_acid	CREBBP				intronic
16	3864165	A	AGT	rs138450074	0.95579	Aspartic_acid	CREBBP				intronic
16	3835616	G	A	rs138450074	0.735789	Aspartic_acid	CREBBP				intronic
16	3808052	TA	T	rs138450074	0.611455	Aspartic_acid	CREBBP				intronic
16	3903962	A	AAC	rs138450074	0.584063	Aspartic_acid	CREBBP				intronic
16	3885109	G	C	rs138450074	0.941549	Aspartic_acid	CREBBP				intronic
16	3895870	AAACT	A	rs138450074	0.519854	Aspartic_acid	CREBBP				intronic
16	3797909	T	A	rs138450074	0.882462	Aspartic_acid	CREBBP				intronic
16	3917883	C	A	rs138450074	0.759887	Aspartic_acid	CREBBP				intronic
16	3869364	T	C	rs138450074	0.438294	Aspartic_acid	CREBBP				intronic
16	3848605	T	C	rs138450074	0.67647	Aspartic_acid	CREBBP				intronic
16	3895914	C	T	rs138450074	0.988412	Aspartic_acid	CREBBP				intronic
16	3855254	G	A	rs138450074	0.593966	Aspartic_acid	CREBBP				intronic
16	3839833	A	G	rs140751194	0.513183	Aspartic_acid	CREBBP				intronic
16	3838298	C	T	rs140751194	0.352981	Aspartic_acid	CREBBP				intronic
16	3798912	C	T	rs140751194	0.485912	Aspartic_acid	CREBBP				intronic
16	3779060	G	A	rs140751194	0.964454	Aspartic_acid	CREBBP	synonymous SNV	c.C5874T,c.C5988T	p.A1958A,CREBBP,p.A1996A	exonic
16	3876727	T	C	rs140751194	0.759208	Aspartic_acid	CREBBP				intronic
16	3778427	T	C	rs140751194	0.673516	Aspartic_acid	CREBBP	synonymous SNV	c.A6507G,c.A6621G	p.Q2169Q,CREBBP,p.Q2207Q	exonic
16	3921200	T	A	rs140751194	0.733139	Citrulline	CREBBP				intronic
16	3785356	G	A	rs140751194	0.320295	Citrulline	CREBBP				intronic
16	3797161	C	T	rs140751194	0.478832	Citrulline	CREBBP				intronic
16	3899526	C	CT	rs140751194	0.0624045	Citrulline	CREBBP				intronic
16	3892968	C	CAAAAAAAAAAAA	rs140751194	0.173737	Citrulline	CREBBP				intronic
16	3811556	A	G	rs140751194	0.877625	Citrulline	CREBBP				intronic
16	3829178	G	A	rs140751194	0.802276	Citrulline	CREBBP				intronic
16	3896411	G	C	rs140751194	0.253422	Citrulline	CREBBP				intronic
16	3809541	T	A	rs140751194	0.136609	Citrulline	CREBBP				intronic
16	3902036	CAAAAAAAAAAAAAAAAAAAAAAAAAAAA	C	rs140751194	0.364676	Citrulline	CREBBP				intronic
16	3921234	A	C	rs140751194	0.77947	Citrulline	CREBBP				intronic
16	3777693	A	AG	rs140751194	0.711273	Citrulline	CREBBP				UTR3
16	3818137	GTTTTTTTTTTTTTTTTTT	G	rs140751194	0.722078	Citrulline	CREBBP				intronic
16	3891114	A	C	rs140751194	0.510043	Citrulline	CREBBP				intronic
16	3893424	AT	A	rs140751194	0.66077	Citrulline	CREBBP				intronic
16	3779777	G	C	rs140751194	0.93448	Citrulline	CREBBP	synonymous SNV	c.C5157G,c.C5271G	p.G1719G,CREBBP,p.G1757G	exonic
16	3852776	C	T	rs140751194	0.00140312	Citrulline	CREBBP				intronic
16	3796147	T	C	rs140751194	0.0177399	Citrulline	CREBBP				intronic
16	3876925	C	T	rs140751194	0.0760753	Citrulline	CREBBP				intronic
16	3775962	C	T	rs140751194	0.152897	Citrulline	CREBBP				UTR3
16	3778337	G	A	rs140751194	0.173877	Citrulline	CREBBP	synonymous SNV	c.C6597T,c.C6711T	p.P2199P,CREBBP,p.P2237P	exonic
16	3785564	G	A	rs140751194	0.213412	Citrulline	CREBBP				intronic
16	3878533	C	A	rs140751194	0.279298	Citrulline	CREBBP				intronic
16	3925203	G	A	rs140938515	0.37768	Citrulline	CREBBP				intronic
16	3907078	C	A	rs140938515	0.784678	Citrulline	CREBBP				intronic
16	3886434	CA	C	rs140938515	0.740733	Citrulline	CREBBP				intronic
16	3909385	G	T	rs140938515	0.219091	Citrulline	CREBBP				intronic
16	3811596	C	T	rs140938515	0.985147	Citrulline	CREBBP				intronic
16	3921194	T	A	rs140938515	0.754372	Citrulline	CREBBP				intronic
16	3802599	T	A	rs140938515	0.859812	Citrulline	CREBBP				intronic
16	3782090	A	G	rs140938515	0.291479	Citrulline	CREBBP				intronic
16	3913378	A	T	rs140938515	0.993426	Citrulline	CREBBP				intronic
16	3790186	T	G	rs140938515	0.0122537	Citrulline	CREBBP				intronic
16	3912570	G	C	rs140938515	0.227242	Citrulline	CREBBP				intronic
16	3775169	G	A	rs140938515	0.340104	Citrulline	CREBBP				UTR3
16	3846735	T	G	rs140938515	0.415951	Citrulline	CREBBP				intronic
16	3846071	C	T	rs140938515	0.409688	Citrulline	CREBBP				intronic
16	3924937	C	T	rs140938515	0.157047	Citrulline	CREBBP				intronic
16	3898088	T	G	rs140938515	0.367241	Citrulline	CREBBP				intronic
16	3851910	T	C	rs140938515	0.876503	Citrulline	CREBBP				intronic
16	3794014	T	C	rs140938515	0.55035	Citrulline	CREBBP				intronic
16	3928215	C	T	rs140938515	0.0316249	Citrulline	CREBBP				intronic
16	3875330	T	C	rs140938515	0.385787	Citrulline	CREBBP				intronic
16	3925600	G	C	rs140938515	0.0748273	Citrulline	CREBBP				intronic
16	3912314	T	C	rs140938515	0.923983	Citrulline	CREBBP				intronic
16	3887279	T	C	rs140938515	0.970434	Citrulline	CREBBP				intronic
16	3799857	T	C	rs140938515	0.178801	Citrulline	CREBBP				intronic
16	3775352	C	G	rs140938515	0.53771	Citrulline	CREBBP				UTR3
16	3890293	A	G	rs140938515	0.130702	Citrulline	CREBBP				intronic
16	3914567	T	C	rs140938515	0.209764	Citrulline	CREBBP				intronic
16	3853149	G	T	rs140938515	0.287384	Citrulline	CREBBP				intronic
16	3880281	C	T	rs140938515	0.0103034	Citrulline	CREBBP				intronic
16	3906425	G	A	rs141529645	0.816761	Citrulline	CREBBP				intronic
16	3833783	C	G	rs141529645	0.271025	Citrulline	CREBBP				intronic
16	3794269	C	T	rs141529645	0.484733	Citrulline	CREBBP				intronic
16	3909486	C	A	rs141529645	0.316725	Citrulline	CREBBP				intronic
16	3800545	T	C	rs141529645	0.49682	Citrulline	CREBBP				intronic
16	3910963	A	AC	rs141529645	0.161336	Citrulline	CREBBP				intronic
16	3883747	T	C	rs141529645	0.0676438	Citrulline	CREBBP				intronic
16	3810986	G	A	rs141529645	0.0251671	Citrulline	CREBBP				intronic
16	3864165	A	AGT	rs141529645	0.575524	Citrulline	CREBBP				intronic
16	3835616	G	A	rs141529645	0.268815	Citrulline	CREBBP				intronic
16	3808052	TA	T	rs141529645	0.641026	Citrulline	CREBBP				intronic
16	3903962	A	AAC	rs141529645	0.567439	Citrulline	CREBBP				intronic
16	3885109	G	C	rs141529645	0.0138815	Citrulline	CREBBP				intronic
16	3895870	AAACT	A	rs141529645	0.822406	Citrulline	CREBBP				intronic
16	3797909	T	A	rs141529645	0.54454	Citrulline	CREBBP				intronic
16	3917883	C	A	rs141529645	0.537408	Citrulline	CREBBP				intronic
16	3869364	T	C	rs141529645	0.0742863	Citrulline	CREBBP				intronic
16	3848605	T	C	rs141529645	0.649023	Citrulline	CREBBP				intronic
16	3895914	C	T	rs141529645	0.579421	Citrulline	CREBBP				intronic
16	3855254	G	A	rs141529645	0.18339	Citrulline	CREBBP				intronic
16	3839833	A	G	rs141529645	0.651137	Citrulline	CREBBP				intronic
16	3838298	C	T	rs141529645	0.228544	Citrulline	CREBBP				intronic
16	3798912	C	T	rs141529645	0.420361	Citrulline	CREBBP				intronic
16	3779060	G	A	rs141529645	0.279301	Citrulline	CREBBP	synonymous SNV	c.C5874T,c.C5988T	p.A1958A,CREBBP,p.A1996A	exonic
16	3876727	T	C	rs141529645	0.191694	Citrulline	CREBBP				intronic
16	3778427	T	C	rs141529645	0.20479	Citrulline	CREBBP	synonymous SNV	c.A6507G,c.A6621G	p.Q2169Q,CREBBP,p.Q2207Q	exonic
16	3921200	T	A	rs141529645	0.38439	Glutamic_acid	CREBBP				intronic
16	3785356	G	A	rs141529645	0.709201	Glutamic_acid	CREBBP				intronic
16	3797161	C	T	rs141529645	0.83457	Glutamic_acid	CREBBP				intronic
16	3899526	C	CT	rs142190226	0.247752	Glutamic_acid	CREBBP				intronic
16	3892968	C	CAAAAAAAAAAAA	rs142190226	0.467835	Glutamic_acid	CREBBP				intronic
16	3811556	A	G	rs142190226	0.0562063	Glutamic_acid	CREBBP				intronic
16	3829178	G	A	rs142190226	0.461565	Glutamic_acid	CREBBP				intronic
16	3896411	G	C	rs142190226	0.566589	Glutamic_acid	CREBBP				intronic
16	3809541	T	A	rs142190226	0.160302	Glutamic_acid	CREBBP				intronic
16	3902036	CAAAAAAAAAAAAAAAAAAAAAAAAAAAA	C	rs142190226	0.657103	Glutamic_acid	CREBBP				intronic
16	3921234	A	C	rs142190226	0.808021	Glutamic_acid	CREBBP				intronic
16	3777693	A	AG	rs142190226	0.720546	Glutamic_acid	CREBBP				UTR3
16	3818137	GTTTTTTTTTTTTTTTTTT	G	rs142190226	0.900539	Glutamic_acid	CREBBP				intronic
16	3891114	A	C	rs142190226	0.76143	Glutamic_acid	CREBBP				intronic
16	3893424	AT	A	rs142190226	0.332354	Glutamic_acid	CREBBP				intronic
16	3779777	G	C	rs142190226	0.580725	Glutamic_acid	CREBBP	synonymous SNV	c.C5157G,c.C5271G	p.G1719G,CREBBP,p.G1757G	exonic
16	3852776	C	T	rs142190226	0.621776	Glutamic_acid	CREBBP				intronic
16	3796147	T	C	rs142190226	0.0878487	Glutamic_acid	CREBBP				intronic
16	3876925	C	T	rs142190226	0.439265	Glutamic_acid	CREBBP				intronic
16	3775962	C	T	rs142190226	0.511368	Glutamic_acid	CREBBP				UTR3
16	3778337	G	A	rs142190226	0.0225183	Glutamic_acid	CREBBP	synonymous SNV	c.C6597T,c.C6711T	p.P2199P,CREBBP,p.P2237P	exonic
16	3785564	G	A	rs142190226	0.23665	Glutamic_acid	CREBBP				intronic
16	3878533	C	A	rs142190226	0.864199	Glutamic_acid	CREBBP				intronic
16	3925203	G	A	rs142190226	0.56033	Glutamic_acid	CREBBP				intronic
16	3907078	C	A	rs142190226	0.00599637	Glutamic_acid	CREBBP				intronic
16	3886434	CA	C	rs142190226	0.162461	Glutamic_acid	CREBBP				intronic
16	3909385	G	T	rs142190226	0.224359	Glutamic_acid	CREBBP				intronic
16	3811596	C	T	rs142190226	0.252325	Glutamic_acid	CREBBP				intronic
16	3921194	T	A	rs142190226	0.659992	Glutamic_acid	CREBBP				intronic
16	3802599	T	A	rs142190226	0.209401	Glutamic_acid	CREBBP				intronic
16	3782090	A	G	rs142190226	0.466932	Glutamic_acid	CREBBP				intronic
16	3913378	A	T	rs142190226	0.0863229	Glutamic_acid	CREBBP				intronic
16	3790186	T	G	rs142466950	0.405673	Glutamic_acid	CREBBP				intronic
16	3912570	G	C	rs142466950	0.400097	Glutamic_acid	CREBBP				intronic
16	3775169	G	A	rs142466950	0.057256	Glutamic_acid	CREBBP				UTR3
16	3846735	T	G	rs142466950	0.0121595	Glutamic_acid	CREBBP				intronic
16	3846071	C	T	rs142466950	0.422661	Glutamic_acid	CREBBP				intronic
16	3924937	C	T	rs142466950	0.885089	Glutamic_acid	CREBBP				intronic
16	3898088	T	G	rs142466950	0.0110319	Glutamic_acid	CREBBP				intronic
16	3851910	T	C	rs142466950	0.721632	Glutamic_acid	CREBBP				intronic
16	3794014	T	C	rs142466950	0.607491	Glutamic_acid	CREBBP				intronic
16	3928215	C	T	rs142466950	0.648038	Glutamic_acid	CREBBP				intronic
16	3875330	T	C	rs142466950	0.966843	Glutamic_acid	CREBBP				intronic
16	3925600	G	C	rs142466950	0.0295935	Glutamic_acid	CREBBP				intronic
16	3912314	T	C	rs142466950	0.124452	Glutamic_acid	CREBBP				intronic
16	3887279	T	C	rs142466950	0.570748	Glutamic_acid	CREBBP				intronic
16	3799857	T	C	rs142466950	0.685622	Glutamic_acid	CREBBP				intronic
16	3775352	C	G	rs142466950	0.519352	Glutamic_acid	CREBBP				UTR3
16	3890293	A	G	rs142466950	0.308412	Glutamic_acid	CREBBP				intronic
16	3914567	T	C	rs142466950	0.746806	Glutamic_acid	CREBBP				intronic
16	3853149	G	T	rs142466950	0.0422176	Glutamic_acid	CREBBP				intronic
16	3880281	C	T	rs142466950	0.761229	Glutamic_acid	CREBBP				intronic
16	3906425	G	A	rs142466950	0.517631	Glutamic_acid	CREBBP				intronic
16	3833783	C	G	rs142466950	0.680639	Glutamic_acid	CREBBP				intronic
16	3794269	C	T	rs142466950	0.0337944	Glutamic_acid	CREBBP				intronic
16	3909486	C	A	rs142466950	0.0565133	Glutamic_acid	CREBBP				intronic
16	3800545	T	C	rs142466950	0.814643	Glutamic_acid	CREBBP				intronic
16	3910963	A	AC	rs142466950	0.682767	Glutamic_acid	CREBBP				intronic
16	3883747	T	C	rs142466950	0.933487	Glutamic_acid	CREBBP				intronic
16	3810986	G	A	rs142466950	0.382857	Glutamic_acid	CREBBP				intronic
16	3864165	A	AGT	rs142466950	0.16944	Glutamic_acid	CREBBP				intronic
16	3835616	G	A	rs142759026	0.805429	Glutamic_acid	CREBBP				intronic
16	3808052	TA	T	rs142759026	0.0121704	Glutamic_acid	CREBBP				intronic
16	3903962	A	AAC	rs142759026	0.2604	Glutamic_acid	CREBBP				intronic
16	3885109	G	C	rs142759026	0.61067	Glutamic_acid	CREBBP				intronic
16	3895870	AAACT	A	rs142759026	0.581158	Glutamic_acid	CREBBP				intronic
16	3797909	T	A	rs142759026	0.773279	Glutamic_acid	CREBBP				intronic
16	3917883	C	A	rs142759026	0.203133	Glutamic_acid	CREBBP				intronic
16	3869364	T	C	rs142759026	0.941221	Glutamic_acid	CREBBP				intronic
16	3848605	T	C	rs142759026	0.869975	Glutamic_acid	CREBBP				intronic
16	3895914	C	T	rs142759026	0.272029	Glutamic_acid	CREBBP				intronic
16	3855254	G	A	rs142759026	0.642596	Glutamic_acid	CREBBP				intronic
16	3839833	A	G	rs142759026	0.867741	Glutamic_acid	CREBBP				intronic
16	3838298	C	T	rs142759026	0.486228	Glutamic_acid	CREBBP				intronic
16	3798912	C	T	rs142759026	0.791788	Glutamic_acid	CREBBP				intronic
16	3779060	G	A	rs142759026	0.72427	Glutamic_acid	CREBBP	synonymous SNV	c.C5874T,c.C5988T	p.A1958A,CREBBP,p.A1996A	exonic
16	3876727	T	C	rs142759026	0.112265	Glutamic_acid	CREBBP				intronic
16	3778427	T	C	rs142759026	0.678533	Glutamic_acid	CREBBP	synonymous SNV	c.A6507G,c.A6621G	p.Q2169Q,CREBBP,p.Q2207Q	exonic
16	3921200	T	A	rs142759026	0.0189155	Cysteine	CREBBP				intronic
16	3785356	G	A	rs142759026	0.313223	Cysteine	CREBBP				intronic
16	3797161	C	T	rs142759026	0.363369	Cysteine	CREBBP				intronic
16	3899526	C	CT	rs142759026	0.698504	Cysteine	CREBBP				intronic
16	3892968	C	CAAAAAAAAAAAA	rs142759026	0.414208	Cysteine	CREBBP				intronic
16	3811556	A	G	rs142759026	0.811624	Cysteine	CREBBP				intronic
16	3829178	G	A	rs142759026	0.0404164	Cysteine	CREBBP				intronic
16	3896411	G	C	rs142759026	0.39748	Cysteine	CREBBP				intronic
16	3809541	T	A	rs142759026	0.929553	Cysteine	CREBBP				intronic
16	3902036	CAAAAAAAAAAAAAAAAAAAAAAAAAAAA	C	rs142759026	0.506295	Cysteine	CREBBP				intronic
16	3921234	A	C	rs142759026	0.526449	Cysteine	CREBBP				intronic
16	3777693	A	AG	rs142759026	0.3589	Cysteine	CREBBP				UTR3
16	3818137	GTTTTTTTTTTTTTTTTTT	G	rs142966874	0.603018	Cysteine	CREBBP				intronic
16	3891114	A	C	rs142966874	0.387124	Cysteine	CREBBP				intronic
16	3893424	AT	A	rs142966874	0.474712	Cysteine	CREBBP				intronic
16	3779777	G	C	rs142966874	0.625346	Cysteine	CREBBP	synonymous SNV	c.C5157G,c.C5271G	p.G1719G,CREBBP,p.G1757G	exonic
16	3852776	C	T	rs142966874	0.549093	Cysteine	CREBBP				intronic
16	3796147	T	C	rs142966874	0.379802	Cysteine	CREBBP				intronic
16	3876925	C	T	rs142966874	0.701477	Cysteine	CREBBP				intronic
16	3775962	C	T	rs142966874	0.206624	Cysteine	CREBBP				UTR3
16	3778337	G	A	rs142966874	0.275241	Cysteine	CREBBP	synonymous SNV	c.C6597T,c.C6711T	p.P2199P,CREBBP,p.P2237P	exonic
16	3785564	G	A	rs142966874	0.199235	Cysteine	CREBBP				intronic
16	3878533	C	A	rs142966874	0.550216	Cysteine	CREBBP				intronic
16	3925203	G	A	rs142966874	0.192871	Cysteine	CREBBP				intronic
16	3907078	C	A	rs142966874	0.97785	Cysteine	CREBBP				intronic
16	3886434	CA	C	rs142966874	0.0140844	Cysteine	CREBBP				intronic
16	3909385	G	T	rs142966874	0.58784	Cysteine	CREBBP				intronic
16	3811596	C	T	rs142966874	0.698963	Cysteine	CREBBP				intronic
16	3921194	T	A	rs142966874	0.00486368	Cysteine	CREBBP				intronic
16	3802599	T	A	rs142966874	0.0494269	Cysteine	CREBBP				intronic
16	3782090	A	G	rs142966874	0.0584592	Cysteine	CREBBP				intronic
16	3913378	A	T	rs142966874	0.142844	Cysteine	CREBBP				intronic
16	3790186	T	G	rs142966874	0.203402	Cysteine	CREBBP				intronic
16	3912570	G	C	rs142966874	0.387294	Cysteine	CREBBP				intronic
16	3775169	G	A	rs142966874	0.609444	Cysteine	CREBBP				UTR3
16	3846735	T	G	rs142966874	0.767852	Cysteine	CREBBP				intronic
16	3846071	C	T	rs142966874	0.603578	Cysteine	CREBBP				intronic
16	3924937	C	T	rs142966874	0.35961	Cysteine	CREBBP				intronic
16	3898088	T	G	rs142966874	0.922733	Cysteine	CREBBP				intronic
16	3851910	T	C	rs142966874	0.668514	Cysteine	CREBBP				intronic
16	3794014	T	C	rs142966874	0.97286	Cysteine	CREBBP				intronic
16	3928215	C	T	rs145462721	0.96234	Cysteine	CREBBP				intronic
16	3875330	T	C	rs145462721	0.409089	Cysteine	CREBBP				intronic
16	3925600	G	C	rs145462721	0.663867	Cysteine	CREBBP				intronic
16	3912314	T	C	rs145462721	0.172116	Cysteine	CREBBP				intronic
16	3887279	T	C	rs145462721	0.854563	Cysteine	CREBBP				intronic
16	3799857	T	C	rs145462721	0.89174	Cysteine	CREBBP				intronic
16	3775352	C	G	rs145462721	0.58271	Cysteine	CREBBP				UTR3
16	3890293	A	G	rs145462721	0.340958	Cysteine	CREBBP				intronic
16	3914567	T	C	rs145462721	0.364204	Cysteine	CREBBP				intronic
16	3853149	G	T	rs145462721	0.80565	Cysteine	CREBBP				intronic
16	3880281	C	T	rs145462721	0.964835	Cysteine	CREBBP				intronic
16	3906425	G	A	rs145462721	0.00546817	Cysteine	CREBBP				intronic
16	3833783	C	G	rs145462721	0.239356	Cysteine	CREBBP				intronic
16	3794269	C	T	rs145462721	0.860031	Cysteine	CREBBP				intronic
16	3909486	C	A	rs145462721	0.9162	Cysteine	CREBBP				intronic
16	3800545	T	C	rs145462721	0.915651	Cysteine	CREBBP				intronic
16	3910963	A	AC	rs145462721	0.743359	Cysteine	CREBBP				intronic
16	3883747	T	C	rs145462721	0.472179	Cysteine	CREBBP				intronic
16	3810986	G	A	rs145462721	0.677162	Cysteine	CREBBP				intronic
16	3864165	A	AGT	rs145462721	0.664926	Cysteine	CREBBP				intronic
16	3835616	G	A	rs145462721	0.303149	Cysteine	CREBBP				intronic
16	3808052	TA	T	rs145462721	0.532887	Cysteine	CREBBP				intronic
16	3903962	A	AAC	rs145462721	0.0413421	Cysteine	CREBBP				intronic
16	3885109	G	C	rs145462721	0.972063	Cysteine	CREBBP				intronic
16	3895870	AAACT	A	rs145462721	0.00835133	Cysteine	CREBBP				intronic
16	3797909	T	A	rs145462721	0.827113	Cysteine	CREBBP				intronic
16	3917883	C	A	rs145462721	0.520879	Cysteine	CREBBP				intronic
16	3869364	T	C	rs145462721	0.439536	Cysteine	CREBBP				intronic
16	3848605	T	C	rs145462721	0.592015	Cysteine	CREBBP				intronic
16	3895914	C	T	rs145471490	0.730467	Cysteine	CREBBP				intronic
16	3855254	G	A	rs145471490	0.550398	Cysteine	CREBBP				intronic
16	3839833	A	G	rs145471490	0.689624	Cysteine	CREBBP				intronic
16	3838298	C	T	rs145471490	0.736195	Cysteine	CREBBP				intronic
16	3798912	C	T	rs145471490	0.547627	Cysteine	CREBBP				intronic
16	3779060	G	A	rs145471490	0.141516	Cysteine	CREBBP	synonymous SNV	c.C5874T,c.C5988T	p.A1958A,CREBBP,p.A1996A	exonic
16	3876727	T	C	rs145471490	0.903639	Cysteine	CREBBP				intronic
16	3778427	T	C	rs145471490	0.231194	Cysteine	CREBBP	synonymous SNV	c.A6507G,c.A6621G	p.Q2169Q,CREBBP,p.Q2207Q	exonic
16	3921200	T	A	rs145471490	0.0239806	Threonine	CREBBP				intronic
16	3785356	G	A	rs145471490	0.427327	Threonine	CREBBP				intronic
16	3797161	C	T	rs145471490	0.383448	Threonine	CREBBP				intronic
16	3899526	C	CT	rs145471490	0.76825	Threonine	CREBBP				intronic
16	3892968	C	CAAAAAAAAAAAA	rs145471490	0.456619	Threonine	CREBBP				intronic
16	3811556	A	G	rs145471490	0.892712	Threonine	CREBBP				intronic
16	3829178	G	A	rs145471490	0.0223592	Threonine	CREBBP				intronic
16	3896411	G	C	rs145471490	0.401134	Threonine	CREBBP				intronic
16	3809541	T	A	rs145471490	0.889235	Threonine	CREBBP				intronic
16	3902036	CAAAAAAAAAAAAAAAAAAAAAAAAAAAA	C	rs145471490	0.904886	Threonine	CREBBP				intronic
16	3921234	A	C	rs145471490	0.505721	Threonine	CREBBP				intronic
16	3777693	A	AG	rs145471490	0.228297	Threonine	CREBBP				UTR3
16	3818137	GTTTTTTTTTTTTTTTTTT	G	rs145471490	0.311782	Threonine	CREBBP				intronic
16	3891114	A	C	rs145471490	0.473072	Threonine	CREBBP				intronic
16	3893424	AT	A	rs145471490	0.654549	Threonine	CREBBP				intronic
16	3779777	G	C	rs145471490	0.427111	Threonine	CREBBP	synonymous SNV	c.C5157G,c.C5271G	p.G1719G,CREBBP,p.G1757G	exonic
16	3852776	C	T	rs145471490	0.628129	Threonine	CREBBP				intronic
16	3796147	T	C	rs145471490	0.468657	Threonine	CREBBP				intronic
16	3876925	C	T	rs145471490	0.854832	Threonine	CREBBP				intronic
16	3775962	C	T	rs145471490	0.0922233	Threonine	CREBBP				UTR3
16	3778337	G	A	rs145471490	0.299244	Threonine	CREBBP	synonymous SNV	c.C6597T,c.C6711T	p.P2199P,CREBBP,p.P2237P	exonic
16	3785564	G	A	rs146574414	0.194998	Threonine	CREBBP				intronic
16	3878533	C	A	rs146574414	0.820966	Threonine	CREBBP				intronic
16	3925203	G	A	rs146574414	0.124985	Threonine	CREBBP				intronic
16	3907078	C	A	rs146574414	0.779501	Threonine	CREBBP				intronic
16	3886434	CA	C	rs146574414	0.0136967	Threonine	CREBBP				intronic
16	3909385	G	T	rs146574414	0.931037	Threonine	CREBBP				intronic
16	3811596	C	T	rs146574414	0.596297	Threonine	CREBBP				intronic
16	3921194	T	A	rs146574414	0.00276418	Threonine	CREBBP				intronic
16	3802599	T	A	rs146574414	0.0296867	Threonine	CREBBP				intronic
16	3782090	A	G	rs146574414	0.0595646	Threonine	CREBBP				intronic
16	3913378	A	T	rs146574414	0.170499	Threonine	CREBBP				intronic
16	3790186	T	G	rs146574414	0.373256	Threonine	CREBBP				intronic
16	3912570	G	C	rs146574414	0.333435	Threonine	CREBBP				intronic
16	3775169	G	A	rs146574414	0.661417	Threonine	CREBBP				UTR3
16	3846735	T	G	rs146574414	0.874225	Threonine	CREBBP				intronic
16	3846071	C	T	rs146574414	0.744095	Threonine	CREBBP				intronic
16	3924937	C	T	rs146574414	0.64365	Threonine	CREBBP				intronic
16	3898088	T	G	rs146574414	0.825886	Threonine	CREBBP				intronic
16	3851910	T	C	rs146574414	0.748328	Threonine	CREBBP				intronic
16	3794014	T	C	rs146574414	0.886514	Threonine	CREBBP				intronic
16	3928215	C	T	rs146574414	0.982752	Threonine	CREBBP				intronic
16	3875330	T	C	rs146574414	0.401872	Threonine	CREBBP				intronic
16	3925600	G	C	rs146574414	0.780073	Threonine	CREBBP				intronic
16	3912314	T	C	rs146574414	0.211961	Threonine	CREBBP				intronic
16	3887279	T	C	rs146574414	0.94151	Threonine	CREBBP				intronic
16	3799857	T	C	rs146574414	0.922975	Threonine	CREBBP				intronic
16	3775352	C	G	rs146574414	0.721887	Threonine	CREBBP				UTR3
16	3890293	A	G	rs146574414	0.293187	Threonine	CREBBP				intronic
16	3914567	T	C	rs146574414	0.324017	Threonine	CREBBP				intronic
16	3853149	G	T	rs147203810	0.712811	Threonine	CREBBP				intronic
16	3880281	C	T	rs147203810	0.953345	Threonine	CREBBP				intronic
16	3906425	G	A	rs147203810	0.00332879	Threonine	CREBBP				intronic
16	3833783	C	G	rs147203810	0.202264	Threonine	CREBBP				intronic
16	3794269	C	T	rs147203810	0.973515	Threonine	CREBBP				intronic
16	3909486	C	A	rs147203810	0.797627	Threonine	CREBBP				intronic
16	3800545	T	C	rs147203810	0.913639	Threonine	CREBBP				intronic
16	3910963	A	AC	rs147203810	0.730299	Threonine	CREBBP				intronic
16	3883747	T	C	rs147203810	0.500153	Threonine	CREBBP				intronic
16	3810986	G	A	rs147203810	0.557405	Threonine	CREBBP				intronic
16	3864165	A	AGT	rs147203810	0.669273	Threonine	CREBBP				intronic
16	3835616	G	A	rs147203810	0.227892	Threonine	CREBBP				intronic
16	3808052	TA	T	rs147203810	0.761224	Threonine	CREBBP				intronic
16	3903962	A	AAC	rs147203810	0.025454	Threonine	CREBBP				intronic
16	3885109	G	C	rs147203810	0.994089	Threonine	CREBBP				intronic
16	3895870	AAACT	A	rs147203810	0.00615317	Threonine	CREBBP				intronic
16	3797909	T	A	rs147203810	0.984489	Threonine	CREBBP				intronic
16	3917883	C	A	rs147203810	0.776233	Threonine	CREBBP				intronic
16	3869364	T	C	rs147203810	0.486316	Threonine	CREBBP				intronic
16	3848605	T	C	rs147203810	0.857693	Threonine	CREBBP				intronic
16	3895914	C	T	rs147203810	0.403151	Threonine	CREBBP				intronic
16	3855254	G	A	rs147203810	0.54266	Threonine	CREBBP				intronic
16	3839833	A	G	rs147203810	0.762345	Threonine	CREBBP				intronic
16	3838298	C	T	rs147203810	0.449398	Threonine	CREBBP				intronic
16	3798912	C	T	rs147203810	0.578156	Threonine	CREBBP				intronic
16	3779060	G	A	rs147203810	0.0675274	Threonine	CREBBP	synonymous SNV	c.C5874T,c.C5988T	p.A1958A,CREBBP,p.A1996A	exonic
16	3876727	T	C	rs147203810	0.800671	Threonine	CREBBP				intronic
16	3778427	T	C	rs147203810	0.1113	Threonine	CREBBP	synonymous SNV	c.A6507G,c.A6621G	p.Q2169Q,CREBBP,p.Q2207Q	exonic
16	3921200	T	A	rs147203810	0.363211	Alanine	CREBBP				intronic
16	3785356	G	A	rs147878129	0.726425	Alanine	CREBBP				intronic
16	3797161	C	T	rs147878129	0.451148	Alanine	CREBBP				intronic
16	3899526	C	CT	rs147878129	0.907537	Alanine	CREBBP				intronic
16	3892968	C	CAAAAAAAAAAAA	rs147878129	0.24089	Alanine	CREBBP				intronic
16	3811556	A	G	rs147878129	0.923282	Alanine	CREBBP				intronic
16	3829178	G	A	rs147878129	0.786204	Alanine	CREBBP				intronic
16	3896411	G	C	rs147878129	0.66472	Alanine	CREBBP				intronic
16	3809541	T	A	rs147878129	0.550235	Alanine	CREBBP				intronic
16	3902036	CAAAAAAAAAAAAAAAAAAAAAAAAAAAA	C	rs147878129	0.347205	Alanine	CREBBP				intronic
16	3921234	A	C	rs147878129	0.813616	Alanine	CREBBP				intronic
16	3777693	A	AG	rs147878129	0.949451	Alanine	CREBBP				UTR3
16	3818137	GTTTTTTTTTTTTTTTTTT	G	rs147878129	0.579431	Alanine	CREBBP				intronic
16	3891114	A	C	rs147878129	0.232445	Alanine	CREBBP				intronic
16	3893424	AT	A	rs147878129	0.0572569	Alanine	CREBBP				intronic
16	3779777	G	C	rs147878129	0.380852	Alanine	CREBBP	synonymous SNV	c.C5157G,c.C5271G	p.G1719G,CREBBP,p.G1757G	exonic
16	3852776	C	T	rs147878129	0.506926	Alanine	CREBBP				intronic
16	3796147	T	C	rs147878129	0.103889	Alanine	CREBBP				intronic
16	3876925	C	T	rs147878129	0.335605	Alanine	CREBBP				intronic
16	3775962	C	T	rs147878129	0.453097	Alanine	CREBBP				UTR3
16	3778337	G	A	rs147878129	0.433416	Alanine	CREBBP	synonymous SNV	c.C6597T,c.C6711T	p.P2199P,CREBBP,p.P2237P	exonic
16	3785564	G	A	rs147878129	0.349544	Alanine	CREBBP				intronic
16	3878533	C	A	rs147878129	0.111394	Alanine	CREBBP				intronic
16	3925203	G	A	rs147878129	0.856933	Alanine	CREBBP				intronic
16	3907078	C	A	rs147878129	0.966652	Alanine	CREBBP				intronic
16	3886434	CA	C	rs147878129	0.112544	Alanine	CREBBP				intronic
16	3909385	G	T	rs147878129	0.57413	Alanine	CREBBP				intronic
16	3811596	C	T	rs147878129	0.308143	Alanine	CREBBP				intronic
16	3921194	T	A	rs147878129	0.490216	Alanine	CREBBP				intronic
16	3802599	T	A	rs147878129	0.223971	Alanine	CREBBP				intronic
16	3782090	A	G	rs148627780	0.797345	Alanine	CREBBP				intronic
16	3913378	A	T	rs148627780	0.314087	Alanine	CREBBP				intronic
16	3790186	T	G	rs148627780	0.167971	Alanine	CREBBP				intronic
16	3912570	G	C	rs148627780	0.997092	Alanine	CREBBP				intronic
16	3775169	G	A	rs148627780	0.715567	Alanine	CREBBP				UTR3
16	3846735	T	G	rs148627780	0.357509	Alanine	CREBBP				intronic
16	3846071	C	T	rs148627780	0.480576	Alanine	CREBBP				intronic
16	3924937	C	T	rs148627780	0.674778	Alanine	CREBBP				intronic
16	3898088	T	G	rs148627780	0.511438	Alanine	CREBBP				intronic
16	3851910	T	C	rs148627780	0.794612	Alanine	CREBBP				intronic
16	3794014	T	C	rs148627780	0.680707	Alanine	CREBBP				intronic
16	3928215	C	T	rs148627780	0.798962	Alanine	CREBBP				intronic
16	3875330	T	C	rs148627780	0.663903	Alanine	CREBBP				intronic
16	3925600	G	C	rs148627780	0.866088	Alanine	CREBBP				intronic
16	3912314	T	C	rs148627780	0.311197	Alanine	CREBBP				intronic
16	3887279	T	C	rs148627780	0.939251	Alanine	CREBBP				intronic
16	3799857	T	C	rs148627780	0.438811	Alanine	CREBBP				intronic
16	3775352	C	G	rs148627780	0.160598	Alanine	CREBBP				UTR3
16	3890293	A	G	rs148627780	0.161037	Alanine	CREBBP				intronic
16	3914567	T	C	rs148627780	0.92491	Alanine	CREBBP				intronic
16	3853149	G	T	rs148627780	0.548677	Alanine	CREBBP				intronic
16	3880281	C	T	rs148627780	0.602755	Alanine	CREBBP				intronic
16	3906425	G	A	rs148627780	0.466746	Alanine	CREBBP				intronic
16	3833783	C	G	rs148627780	0.366156	Alanine	CREBBP				intronic
16	3794269	C	T	rs148627780	0.996664	Alanine	CREBBP				intronic
16	3909486	C	A	rs148627780	0.619102	Alanine	CREBBP				intronic
16	3800545	T	C	rs148627780	0.609984	Alanine	CREBBP				intronic
16	3910963	A	AC	rs148627780	0.625426	Alanine	CREBBP				intronic
16	3883747	T	C	rs148627780	0.986343	Alanine	CREBBP				intronic
16	3810986	G	A	rs150224533	0.381803	Alanine	CREBBP				intronic
16	3864165	A	AGT	rs150224533	0.94494	Alanine	CREBBP				intronic
16	3835616	G	A	rs150224533	0.304745	Alanine	CREBBP				intronic
16	3808052	TA	T	rs150224533	0.403566	Alanine	CREBBP				intronic
16	3903962	A	AAC	rs150224533	0.268335	Alanine	CREBBP				intronic
16	3885109	G	C	rs150224533	0.796469	Alanine	CREBBP				intronic
16	3895870	AAACT	A	rs150224533	0.619289	Alanine	CREBBP				intronic
16	3797909	T	A	rs150224533	0.59576	Alanine	CREBBP				intronic
16	3917883	C	A	rs150224533	0.85006	Alanine	CREBBP				intronic
16	3869364	T	C	rs150224533	0.940771	Alanine	CREBBP				intronic
16	3848605	T	C	rs150224533	0.346043	Alanine	CREBBP				intronic
16	3895914	C	T	rs150224533	0.841064	Alanine	CREBBP				intronic
16	3855254	G	A	rs150224533	0.831526	Alanine	CREBBP				intronic
16	3839833	A	G	rs150224533	0.586263	Alanine	CREBBP				intronic
16	3838298	C	T	rs150224533	0.268405	Alanine	CREBBP				intronic
16	3798912	C	T	rs150224533	0.79514	Alanine	CREBBP				intronic
16	3779060	G	A	rs150224533	0.803396	Alanine	CREBBP	synonymous SNV	c.C5874T,c.C5988T	p.A1958A,CREBBP,p.A1996A	exonic
16	3876727	T	C	rs150224533	0.555144	Alanine	CREBBP				intronic
16	3778427	T	C	rs150224533	0.742116	Alanine	CREBBP	synonymous SNV	c.A6507G,c.A6621G	p.Q2169Q,CREBBP,p.Q2207Q	exonic
16	3921200	T	A	rs150224533	0.427502	2_Aminoadipic_acid	CREBBP				intronic
16	3785356	G	A	rs150224533	0.480222	2_Aminoadipic_acid	CREBBP				intronic
16	3797161	C	T	rs150224533	0.287528	2_Aminoadipic_acid	CREBBP				intronic
16	3899526	C	CT	rs150224533	0.651243	2_Aminoadipic_acid	CREBBP				intronic
16	3892968	C	CAAAAAAAAAAAA	rs150224533	0.302379	2_Aminoadipic_acid	CREBBP				intronic
16	3811556	A	G	rs150224533	0.840798	2_Aminoadipic_acid	CREBBP				intronic
16	3829178	G	A	rs150224533	0.527741	2_Aminoadipic_acid	CREBBP				intronic
16	3896411	G	C	rs150224533	0.980699	2_Aminoadipic_acid	CREBBP				intronic
16	3809541	T	A	rs150224533	0.985553	2_Aminoadipic_acid	CREBBP				intronic
16	3902036	CAAAAAAAAAAAAAAAAAAAAAAAAAAAA	C	rs150224533	0.0971308	2_Aminoadipic_acid	CREBBP				intronic
16	3921234	A	C	rs17136507	0.42679	2_Aminoadipic_acid	CREBBP				intronic
16	3777693	A	AG	rs17136507	0.827578	2_Aminoadipic_acid	CREBBP				UTR3
16	3818137	GTTTTTTTTTTTTTTTTTT	G	rs17136507	0.245819	2_Aminoadipic_acid	CREBBP				intronic
16	3891114	A	C	rs17136507	0.370556	2_Aminoadipic_acid	CREBBP				intronic
16	3893424	AT	A	rs17136507	0.453426	2_Aminoadipic_acid	CREBBP				intronic
16	3779777	G	C	rs17136507	0.207492	2_Aminoadipic_acid	CREBBP	synonymous SNV	c.C5157G,c.C5271G	p.G1719G,CREBBP,p.G1757G	exonic
16	3852776	C	T	rs17136507	0.728427	2_Aminoadipic_acid	CREBBP				intronic
16	3796147	T	C	rs17136507	0.580932	2_Aminoadipic_acid	CREBBP				intronic
16	3876925	C	T	rs17136507	0.436172	2_Aminoadipic_acid	CREBBP				intronic
16	3775962	C	T	rs17136507	0.588382	2_Aminoadipic_acid	CREBBP				UTR3
16	3778337	G	A	rs17136507	0.104175	2_Aminoadipic_acid	CREBBP	synonymous SNV	c.C6597T,c.C6711T	p.P2199P,CREBBP,p.P2237P	exonic
16	3785564	G	A	rs17136507	0.0532507	2_Aminoadipic_acid	CREBBP				intronic
16	3878533	C	A	rs17136507	0.354763	2_Aminoadipic_acid	CREBBP				intronic
16	3925203	G	A	rs17136507	0.613555	2_Aminoadipic_acid	CREBBP				intronic
16	3907078	C	A	rs17136507	0.964295	2_Aminoadipic_acid	CREBBP				intronic
16	3886434	CA	C	rs17136507	0.0430529	2_Aminoadipic_acid	CREBBP				intronic
16	3909385	G	T	rs17136507	0.862179	2_Aminoadipic_acid	CREBBP				intronic
16	3811596	C	T	rs17136507	0.479226	2_Aminoadipic_acid	CREBBP				intronic
16	3921194	T	A	rs17136507	0.0848881	2_Aminoadipic_acid	CREBBP				intronic
16	3802599	T	A	rs17136507	0.535599	2_Aminoadipic_acid	CREBBP				intronic
16	3782090	A	G	rs17136507	0.300435	2_Aminoadipic_acid	CREBBP				intronic
16	3913378	A	T	rs17136507	0.37862	2_Aminoadipic_acid	CREBBP				intronic
16	3790186	T	G	rs17136507	0.11958	2_Aminoadipic_acid	CREBBP				intronic
16	3912570	G	C	rs17136507	0.64543	2_Aminoadipic_acid	CREBBP				intronic
16	3775169	G	A	rs17136507	0.769977	2_Aminoadipic_acid	CREBBP				UTR3
16	3846735	T	G	rs17136507	0.43592	2_Aminoadipic_acid	CREBBP				intronic
16	3846071	C	T	rs17136507	0.757064	2_Aminoadipic_acid	CREBBP				intronic
16	3924937	C	T	rs17136507	0.0920613	2_Aminoadipic_acid	CREBBP				intronic
16	3898088	T	G	rs17136507	0.235007	2_Aminoadipic_acid	CREBBP				intronic
16	3851910	T	C	rs180959170	0.255196	2_Aminoadipic_acid	CREBBP				intronic
16	3794014	T	C	rs180959170	0.731381	2_Aminoadipic_acid	CREBBP				intronic
16	3928215	C	T	rs180959170	0.630983	2_Aminoadipic_acid	CREBBP				intronic
16	3875330	T	C	rs180959170	0.533297	2_Aminoadipic_acid	CREBBP				intronic
16	3925600	G	C	rs180959170	0.950477	2_Aminoadipic_acid	CREBBP				intronic
16	3912314	T	C	rs180959170	0.309968	2_Aminoadipic_acid	CREBBP				intronic
16	3887279	T	C	rs180959170	0.415082	2_Aminoadipic_acid	CREBBP				intronic
16	3799857	T	C	rs180959170	0.529261	2_Aminoadipic_acid	CREBBP				intronic
16	3775352	C	G	rs180959170	0.337663	2_Aminoadipic_acid	CREBBP				UTR3
16	3890293	A	G	rs180959170	0.563924	2_Aminoadipic_acid	CREBBP				intronic
16	3914567	T	C	rs180959170	0.963414	2_Aminoadipic_acid	CREBBP				intronic
16	3853149	G	T	rs180959170	0.931036	2_Aminoadipic_acid	CREBBP				intronic
16	3880281	C	T	rs180959170	0.925592	2_Aminoadipic_acid	CREBBP				intronic
16	3906425	G	A	rs180959170	0.14234	2_Aminoadipic_acid	CREBBP				intronic
16	3833783	C	G	rs180959170	0.363321	2_Aminoadipic_acid	CREBBP				intronic
16	3794269	C	T	rs180959170	0.791386	2_Aminoadipic_acid	CREBBP				intronic
16	3909486	C	A	rs180959170	0.858264	2_Aminoadipic_acid	CREBBP				intronic
16	3800545	T	C	rs180959170	0.905149	2_Aminoadipic_acid	CREBBP				intronic
16	3910963	A	AC	rs180959170	0.942829	2_Aminoadipic_acid	CREBBP				intronic
16	3883747	T	C	rs180959170	0.85249	2_Aminoadipic_acid	CREBBP				intronic
16	3810986	G	A	rs180959170	0.477441	2_Aminoadipic_acid	CREBBP				intronic
16	3864165	A	AGT	rs180959170	0.629331	2_Aminoadipic_acid	CREBBP				intronic
16	3835616	G	A	rs180959170	0.548187	2_Aminoadipic_acid	CREBBP				intronic
16	3808052	TA	T	rs180959170	0.333311	2_Aminoadipic_acid	CREBBP				intronic
16	3903962	A	AAC	rs180959170	0.103969	2_Aminoadipic_acid	CREBBP				intronic
16	3885109	G	C	rs180959170	0.254499	2_Aminoadipic_acid	CREBBP				intronic
16	3895870	AAACT	A	rs180959170	0.166066	2_Aminoadipic_acid	CREBBP				intronic
16	3797909	T	A	rs180959170	0.808989	2_Aminoadipic_acid	CREBBP				intronic
16	3917883	C	A	rs180959170	0.44804	2_Aminoadipic_acid	CREBBP				intronic
16	3869364	T	C	rs181646656	0.993917	2_Aminoadipic_acid	CREBBP				intronic
16	3848605	T	C	rs181646656	0.263448	2_Aminoadipic_acid	CREBBP				intronic
16	3895914	C	T	rs181646656	0.731543	2_Aminoadipic_acid	CREBBP				intronic
16	3855254	G	A	rs181646656	0.797277	2_Aminoadipic_acid	CREBBP				intronic
16	3839833	A	G	rs181646656	0.270769	2_Aminoadipic_acid	CREBBP				intronic
16	3838298	C	T	rs181646656	0.823281	2_Aminoadipic_acid	CREBBP				intronic
16	3798912	C	T	rs181646656	0.359513	2_Aminoadipic_acid	CREBBP				intronic
16	3779060	G	A	rs181646656	0.758154	2_Aminoadipic_acid	CREBBP	synonymous SNV	c.C5874T,c.C5988T	p.A1958A,CREBBP,p.A1996A	exonic
16	3876727	T	C	rs181646656	0.652654	2_Aminoadipic_acid	CREBBP				intronic
16	3778427	T	C	rs181646656	0.74061	2_Aminoadipic_acid	CREBBP	synonymous SNV	c.A6507G,c.A6621G	p.Q2169Q,CREBBP,p.Q2207Q	exonic
16	3921200	T	A	rs181646656	0.918551	Proline	CREBBP				intronic
16	3785356	G	A	rs181646656	0.319535	Proline	CREBBP				intronic
16	3797161	C	T	rs181646656	0.400854	Proline	CREBBP				intronic
16	3899526	C	CT	rs181646656	0.697966	Proline	CREBBP				intronic
16	3892968	C	CAAAAAAAAAAAA	rs181646656	0.558163	Proline	CREBBP				intronic
16	3811556	A	G	rs181646656	0.753185	Proline	CREBBP				intronic
16	3829178	G	A	rs181646656	0.954302	Proline	CREBBP				intronic
16	3896411	G	C	rs181646656	0.735297	Proline	CREBBP				intronic
16	3809541	T	A	rs181646656	0.906308	Proline	CREBBP				intronic
16	3902036	CAAAAAAAAAAAAAAAAAAAAAAAAAAAA	C	rs181646656	0.678123	Proline	CREBBP				intronic
16	3921234	A	C	rs181646656	0.653875	Proline	CREBBP				intronic
16	3777693	A	AG	rs181646656	0.54891	Proline	CREBBP				UTR3
16	3818137	GTTTTTTTTTTTTTTTTTT	G	rs181646656	0.284134	Proline	CREBBP				intronic
16	3891114	A	C	rs181646656	0.657228	Proline	CREBBP				intronic
16	3893424	AT	A	rs181646656	0.923259	Proline	CREBBP				intronic
16	3779777	G	C	rs181646656	0.819357	Proline	CREBBP	synonymous SNV	c.C5157G,c.C5271G	p.G1719G,CREBBP,p.G1757G	exonic
16	3852776	C	T	rs181646656	0.957501	Proline	CREBBP				intronic
16	3796147	T	C	rs181646656	0.500304	Proline	CREBBP				intronic
16	3876925	C	T	rs181646656	0.490246	Proline	CREBBP				intronic
16	3775962	C	T	rs184747167	0.607372	Proline	CREBBP				UTR3
16	3778337	G	A	rs184747167	0.12822	Proline	CREBBP	synonymous SNV	c.C6597T,c.C6711T	p.P2199P,CREBBP,p.P2237P	exonic
16	3785564	G	A	rs184747167	0.073024	Proline	CREBBP				intronic
16	3878533	C	A	rs184747167	0.622227	Proline	CREBBP				intronic
16	3925203	G	A	rs184747167	0.0846725	Proline	CREBBP				intronic
16	3907078	C	A	rs184747167	0.638611	Proline	CREBBP				intronic
16	3886434	CA	C	rs184747167	0.229825	Proline	CREBBP				intronic
16	3909385	G	T	rs184747167	0.225166	Proline	CREBBP				intronic
16	3811596	C	T	rs184747167	0.562827	Proline	CREBBP				intronic
16	3921194	T	A	rs184747167	0.958778	Proline	CREBBP				intronic
16	3802599	T	A	rs184747167	0.929525	Proline	CREBBP				intronic
16	3782090	A	G	rs184747167	0.596674	Proline	CREBBP				intronic
16	3913378	A	T	rs184747167	0.122944	Proline	CREBBP				intronic
16	3790186	T	G	rs184747167	0.797831	Proline	CREBBP				intronic
16	3912570	G	C	rs184747167	0.522925	Proline	CREBBP				intronic
16	3775169	G	A	rs184747167	0.962171	Proline	CREBBP				UTR3
16	3846735	T	G	rs184747167	0.822622	Proline	CREBBP				intronic
16	3846071	C	T	rs184747167	0.318102	Proline	CREBBP				intronic
16	3924937	C	T	rs184747167	0.85344	Proline	CREBBP				intronic
16	3898088	T	G	rs184747167	0.880835	Proline	CREBBP				intronic
16	3851910	T	C	rs184747167	0.137655	Proline	CREBBP				intronic
16	3794014	T	C	rs184747167	0.144105	Proline	CREBBP				intronic
16	3928215	C	T	rs184747167	0.506735	Proline	CREBBP				intronic
16	3875330	T	C	rs184747167	0.209615	Proline	CREBBP				intronic
16	3925600	G	C	rs184747167	0.93376	Proline	CREBBP				intronic
16	3912314	T	C	rs184747167	0.139567	Proline	CREBBP				intronic
16	3887279	T	C	rs184747167	0.52607	Proline	CREBBP				intronic
16	3799857	T	C	rs184747167	0.192328	Proline	CREBBP				intronic
16	3775352	C	G	rs184747167	0.744061	Proline	CREBBP				UTR3
16	3890293	A	G	rs185985205	0.161003	Proline	CREBBP				intronic
16	3914567	T	C	rs185985205	0.364874	Proline	CREBBP				intronic
16	3853149	G	T	rs185985205	0.588522	Proline	CREBBP				intronic
16	3880281	C	T	rs185985205	0.923992	Proline	CREBBP				intronic
16	3906425	G	A	rs185985205	0.694314	Proline	CREBBP				intronic
16	3833783	C	G	rs185985205	0.668809	Proline	CREBBP				intronic
16	3794269	C	T	rs185985205	0.548406	Proline	CREBBP				intronic
16	3909486	C	A	rs185985205	0.878995	Proline	CREBBP				intronic
16	3800545	T	C	rs185985205	0.264284	Proline	CREBBP				intronic
16	3910963	A	AC	rs185985205	0.39887	Proline	CREBBP				intronic
16	3883747	T	C	rs185985205	0.435993	Proline	CREBBP				intronic
16	3810986	G	A	rs185985205	0.794508	Proline	CREBBP				intronic
16	3864165	A	AGT	rs185985205	0.581044	Proline	CREBBP				intronic
16	3835616	G	A	rs185985205	0.530014	Proline	CREBBP				intronic
16	3808052	TA	T	rs185985205	0.305321	Proline	CREBBP				intronic
16	3903962	A	AAC	rs185985205	0.34474	Proline	CREBBP				intronic
16	3885109	G	C	rs185985205	0.494211	Proline	CREBBP				intronic
16	3895870	AAACT	A	rs185985205	0.727975	Proline	CREBBP				intronic
16	3797909	T	A	rs185985205	0.26419	Proline	CREBBP				intronic
16	3917883	C	A	rs185985205	0.905776	Proline	CREBBP				intronic
16	3869364	T	C	rs185985205	0.504291	Proline	CREBBP				intronic
16	3848605	T	C	rs185985205	0.206934	Proline	CREBBP				intronic
16	3895914	C	T	rs185985205	0.438451	Proline	CREBBP				intronic
16	3855254	G	A	rs185985205	0.518589	Proline	CREBBP				intronic
16	3839833	A	G	rs185985205	0.627383	Proline	CREBBP				intronic
16	3838298	C	T	rs185985205	0.0558934	Proline	CREBBP				intronic
16	3798912	C	T	rs185985205	0.596089	Proline	CREBBP				intronic
16	3779060	G	A	rs185985205	0.841524	Proline	CREBBP	synonymous SNV	c.C5874T,c.C5988T	p.A1958A,CREBBP,p.A1996A	exonic
16	3876727	T	C	rs185985205	0.824807	Proline	CREBBP				intronic
16	3778427	T	C	rs190121951	0.938145	Proline	CREBBP	synonymous SNV	c.A6507G,c.A6621G	p.Q2169Q,CREBBP,p.Q2207Q	exonic
16	3921200	T	A	rs190121951	0.136133	alpha_Aminobutyric_Acid	CREBBP				intronic
16	3785356	G	A	rs190121951	0.948332	alpha_Aminobutyric_Acid	CREBBP				intronic
16	3797161	C	T	rs190121951	0.0778493	alpha_Aminobutyric_Acid	CREBBP				intronic
16	3899526	C	CT	rs190121951	0.363531	alpha_Aminobutyric_Acid	CREBBP				intronic
16	3892968	C	CAAAAAAAAAAAA	rs190121951	0.42529	alpha_Aminobutyric_Acid	CREBBP				intronic
16	3811556	A	G	rs190121951	0.87765	alpha_Aminobutyric_Acid	CREBBP				intronic
16	3829178	G	A	rs190121951	0.645067	alpha_Aminobutyric_Acid	CREBBP				intronic
16	3896411	G	C	rs190121951	0.598254	alpha_Aminobutyric_Acid	CREBBP				intronic
16	3809541	T	A	rs190121951	0.0774902	alpha_Aminobutyric_Acid	CREBBP				intronic
16	3902036	CAAAAAAAAAAAAAAAAAAAAAAAAAAAA	C	rs190121951	0.530394	alpha_Aminobutyric_Acid	CREBBP				intronic
16	3921234	A	C	rs190121951	0.818812	alpha_Aminobutyric_Acid	CREBBP				intronic
16	3777693	A	AG	rs190121951	0.955582	alpha_Aminobutyric_Acid	CREBBP				UTR3
16	3818137	GTTTTTTTTTTTTTTTTTT	G	rs190121951	0.182203	alpha_Aminobutyric_Acid	CREBBP				intronic
16	3891114	A	C	rs190121951	0.281608	alpha_Aminobutyric_Acid	CREBBP				intronic
16	3893424	AT	A	rs190121951	0.212227	alpha_Aminobutyric_Acid	CREBBP				intronic
16	3779777	G	C	rs190121951	0.136019	alpha_Aminobutyric_Acid	CREBBP	synonymous SNV	c.C5157G,c.C5271G	p.G1719G,CREBBP,p.G1757G	exonic
16	3852776	C	T	rs190121951	0.380696	alpha_Aminobutyric_Acid	CREBBP				intronic
16	3796147	T	C	rs190121951	0.469948	alpha_Aminobutyric_Acid	CREBBP				intronic
16	3876925	C	T	rs190121951	0.964016	alpha_Aminobutyric_Acid	CREBBP				intronic
16	3775962	C	T	rs190121951	0.514724	alpha_Aminobutyric_Acid	CREBBP				UTR3
16	3778337	G	A	rs190121951	0.653778	alpha_Aminobutyric_Acid	CREBBP	synonymous SNV	c.C6597T,c.C6711T	p.P2199P,CREBBP,p.P2237P	exonic
16	3785564	G	A	rs190121951	0.170801	alpha_Aminobutyric_Acid	CREBBP				intronic
16	3878533	C	A	rs190121951	0.276221	alpha_Aminobutyric_Acid	CREBBP				intronic
16	3925203	G	A	rs190121951	0.567395	alpha_Aminobutyric_Acid	CREBBP				intronic
16	3907078	C	A	rs190121951	0.0473231	alpha_Aminobutyric_Acid	CREBBP				intronic
16	3886434	CA	C	rs190121951	0.174147	alpha_Aminobutyric_Acid	CREBBP				intronic
16	3909385	G	T	rs190121951	0.908926	alpha_Aminobutyric_Acid	CREBBP				intronic
16	3811596	C	T	rs190121951	0.123304	alpha_Aminobutyric_Acid	CREBBP				intronic
16	3921194	T	A	rs199785050	0.17281	alpha_Aminobutyric_Acid	CREBBP				intronic
16	3802599	T	A	rs199785050	0.646584	alpha_Aminobutyric_Acid	CREBBP				intronic
16	3782090	A	G	rs199785050	0.131105	alpha_Aminobutyric_Acid	CREBBP				intronic
16	3913378	A	T	rs199785050	0.617421	alpha_Aminobutyric_Acid	CREBBP				intronic
16	3790186	T	G	rs199785050	0.670971	alpha_Aminobutyric_Acid	CREBBP				intronic
16	3912570	G	C	rs199785050	0.66118	alpha_Aminobutyric_Acid	CREBBP				intronic
16	3775169	G	A	rs199785050	0.856712	alpha_Aminobutyric_Acid	CREBBP				UTR3
16	3846735	T	G	rs199785050	0.111525	alpha_Aminobutyric_Acid	CREBBP				intronic
16	3846071	C	T	rs199785050	0.447905	alpha_Aminobutyric_Acid	CREBBP				intronic
16	3924937	C	T	rs199785050	0.680428	alpha_Aminobutyric_Acid	CREBBP				intronic
16	3898088	T	G	rs199785050	0.0637394	alpha_Aminobutyric_Acid	CREBBP				intronic
16	3851910	T	C	rs199785050	0.452169	alpha_Aminobutyric_Acid	CREBBP				intronic
16	3794014	T	C	rs199785050	0.909432	alpha_Aminobutyric_Acid	CREBBP				intronic
16	3928215	C	T	rs199785050	0.0727498	alpha_Aminobutyric_Acid	CREBBP				intronic
16	3875330	T	C	rs199785050	0.0568142	alpha_Aminobutyric_Acid	CREBBP				intronic
16	3925600	G	C	rs199785050	0.938352	alpha_Aminobutyric_Acid	CREBBP				intronic
16	3912314	T	C	rs199785050	0.732612	alpha_Aminobutyric_Acid	CREBBP				intronic
16	3887279	T	C	rs199785050	0.197101	alpha_Aminobutyric_Acid	CREBBP				intronic
16	3799857	T	C	rs199785050	0.955012	alpha_Aminobutyric_Acid	CREBBP				intronic
16	3775352	C	G	rs199785050	0.287185	alpha_Aminobutyric_Acid	CREBBP				UTR3
16	3890293	A	G	rs199785050	0.267176	alpha_Aminobutyric_Acid	CREBBP				intronic
16	3914567	T	C	rs199785050	0.744881	alpha_Aminobutyric_Acid	CREBBP				intronic
16	3853149	G	T	rs199785050	0.770416	alpha_Aminobutyric_Acid	CREBBP				intronic
16	3880281	C	T	rs199785050	0.163642	alpha_Aminobutyric_Acid	CREBBP				intronic
16	3906425	G	A	rs199785050	0.136637	alpha_Aminobutyric_Acid	CREBBP				intronic
16	3833783	C	G	rs199785050	0.0391497	alpha_Aminobutyric_Acid	CREBBP				intronic
16	3794269	C	T	rs199785050	0.15921	alpha_Aminobutyric_Acid	CREBBP				intronic
16	3909486	C	A	rs199785050	0.628151	alpha_Aminobutyric_Acid	CREBBP				intronic
16	3800545	T	C	rs199785050	0.809048	alpha_Aminobutyric_Acid	CREBBP				intronic
16	3910963	A	AC		0.0872802	alpha_Aminobutyric_Acid	CREBBP				intronic
16	3883747	T	C		0.511502	alpha_Aminobutyric_Acid	CREBBP				intronic
16	3810986	G	A		0.670258	alpha_Aminobutyric_Acid	CREBBP				intronic
16	3864165	A	AGT		0.165755	alpha_Aminobutyric_Acid	CREBBP				intronic
16	3835616	G	A		0.0594699	alpha_Aminobutyric_Acid	CREBBP				intronic
16	3808052	TA	T		0.730372	alpha_Aminobutyric_Acid	CREBBP				intronic
16	3903962	A	AAC		0.372782	alpha_Aminobutyric_Acid	CREBBP				intronic
16	3885109	G	C		0.302048	alpha_Aminobutyric_Acid	CREBBP				intronic
16	3895870	AAACT	A		0.242524	alpha_Aminobutyric_Acid	CREBBP				intronic
16	3797909	T	A		0.876211	alpha_Aminobutyric_Acid	CREBBP				intronic
16	3917883	C	A		0.788238	alpha_Aminobutyric_Acid	CREBBP				intronic
16	3869364	T	C		0.590431	alpha_Aminobutyric_Acid	CREBBP				intronic
16	3848605	T	C		0.993947	alpha_Aminobutyric_Acid	CREBBP				intronic
16	3895914	C	T		0.522464	alpha_Aminobutyric_Acid	CREBBP				intronic
16	3855254	G	A		0.413002	alpha_Aminobutyric_Acid	CREBBP				intronic
16	3839833	A	G		0.146154	alpha_Aminobutyric_Acid	CREBBP				intronic
16	3838298	C	T		0.817938	alpha_Aminobutyric_Acid	CREBBP				intronic
16	3798912	C	T		0.262869	alpha_Aminobutyric_Acid	CREBBP				intronic
16	3779060	G	A		0.701869	alpha_Aminobutyric_Acid	CREBBP	synonymous SNV	c.C5874T,c.C5988T	p.A1958A,CREBBP,p.A1996A	exonic
16	3876727	T	C		0.897515	alpha_Aminobutyric_Acid	CREBBP				intronic
16	3778427	T	C		0.677383	alpha_Aminobutyric_Acid	CREBBP	synonymous SNV	c.A6507G,c.A6621G	p.Q2169Q,CREBBP,p.Q2207Q	exonic
16	3921200	T	A		0.598212	Cystine	CREBBP				intronic
16	3785356	G	A		0.883384	Cystine	CREBBP				intronic
16	3797161	C	T		0.473369	Cystine	CREBBP				intronic
16	3899526	C	CT		0.29859	Cystine	CREBBP				intronic
16	3892968	C	CAAAAAAAAAAAA		0.599987	Cystine	CREBBP				intronic
16	3811556	A	G		0.442663	Cystine	CREBBP				intronic
16	3829178	G	A		0.58024	Cystine	CREBBP				intronic
16	3896411	G	C		0.322441	Cystine	CREBBP				intronic
16	3809541	T	A	rs201784593	0.465279	Cystine	CREBBP				intronic
16	3902036	CAAAAAAAAAAAAAAAAAAAAAAAAAAAA	C	rs201784593	0.0953473	Cystine	CREBBP				intronic
16	3921234	A	C	rs201784593	0.386417	Cystine	CREBBP				intronic
16	3777693	A	AG	rs201784593	0.684656	Cystine	CREBBP				UTR3
16	3818137	GTTTTTTTTTTTTTTTTTT	G	rs201784593	0.482341	Cystine	CREBBP				intronic
16	3891114	A	C	rs201784593	0.0186897	Cystine	CREBBP				intronic
16	3893424	AT	A	rs201784593	0.37987	Cystine	CREBBP				intronic
16	3779777	G	C	rs201784593	0.283841	Cystine	CREBBP	synonymous SNV	c.C5157G,c.C5271G	p.G1719G,CREBBP,p.G1757G	exonic
16	3852776	C	T	rs201784593	0.340849	Cystine	CREBBP				intronic
16	3796147	T	C	rs201784593	0.644604	Cystine	CREBBP				intronic
16	3876925	C	T	rs201784593	0.125541	Cystine	CREBBP				intronic
16	3775962	C	T	rs201784593	0.916798	Cystine	CREBBP				UTR3
16	3778337	G	A	rs201784593	0.982356	Cystine	CREBBP	synonymous SNV	c.C6597T,c.C6711T	p.P2199P,CREBBP,p.P2237P	exonic
16	3785564	G	A	rs201784593	0.951416	Cystine	CREBBP				intronic
16	3878533	C	A	rs201784593	0.0608128	Cystine	CREBBP				intronic
16	3925203	G	A	rs201784593	0.973806	Cystine	CREBBP				intronic
16	3907078	C	A	rs201784593	0.325139	Cystine	CREBBP				intronic
16	3886434	CA	C	rs201784593	0.168015	Cystine	CREBBP				intronic
16	3909385	G	T	rs201784593	0.569026	Cystine	CREBBP				intronic
16	3811596	C	T	rs201784593	0.530907	Cystine	CREBBP				intronic
16	3921194	T	A	rs201784593	0.458183	Cystine	CREBBP				intronic
16	3802599	T	A	rs201784593	0.811518	Cystine	CREBBP				intronic
16	3782090	A	G	rs201784593	0.314847	Cystine	CREBBP				intronic
16	3913378	A	T	rs201784593	0.112775	Cystine	CREBBP				intronic
16	3790186	T	G	rs201784593	0.626083	Cystine	CREBBP				intronic
16	3912570	G	C	rs201784593	0.265162	Cystine	CREBBP				intronic
16	3775169	G	A	rs201784593	0.0852402	Cystine	CREBBP				UTR3
16	3846735	T	G	rs201784593	0.333503	Cystine	CREBBP				intronic
16	3846071	C	T	rs201784593	0.054442	Cystine	CREBBP				intronic
16	3924937	C	T		0.761891	Cystine	CREBBP				intronic
16	3898088	T	G		0.601075	Cystine	CREBBP				intronic
16	3851910	T	C		0.410329	Cystine	CREBBP				intronic
16	3794014	T	C		0.457348	Cystine	CREBBP				intronic
16	3928215	C	T		0.204989	Cystine	CREBBP				intronic
16	3875330	T	C		0.960615	Cystine	CREBBP				intronic
16	3925600	G	C		0.578496	Cystine	CREBBP				intronic
16	3912314	T	C		0.0817549	Cystine	CREBBP				intronic
16	3887279	T	C		0.299093	Cystine	CREBBP				intronic
16	3799857	T	C		0.0579488	Cystine	CREBBP				intronic
16	3775352	C	G		0.0164779	Cystine	CREBBP				UTR3
16	3890293	A	G		0.0309264	Cystine	CREBBP				intronic
16	3914567	T	C		0.0998045	Cystine	CREBBP				intronic
16	3853149	G	T		0.157281	Cystine	CREBBP				intronic
16	3880281	C	T		0.201128	Cystine	CREBBP				intronic
16	3906425	G	A		0.355344	Cystine	CREBBP				intronic
16	3833783	C	G		0.35737	Cystine	CREBBP				intronic
16	3794269	C	T		0.259575	Cystine	CREBBP				intronic
16	3909486	C	A		0.314901	Cystine	CREBBP				intronic
16	3800545	T	C		0.0527644	Cystine	CREBBP				intronic
16	3910963	A	AC		0.111182	Cystine	CREBBP				intronic
16	3883747	T	C		0.179996	Cystine	CREBBP				intronic
16	3810986	G	A		0.218205	Cystine	CREBBP				intronic
16	3864165	A	AGT		0.418579	Cystine	CREBBP				intronic
16	3835616	G	A		0.386863	Cystine	CREBBP				intronic
16	3808052	TA	T		0.665033	Cystine	CREBBP				intronic
16	3903962	A	AAC		0.522514	Cystine	CREBBP				intronic
16	3885109	G	C		0.896893	Cystine	CREBBP				intronic
16	3895870	AAACT	A		0.189654	Cystine	CREBBP				intronic
16	3797909	T	A	rs2107619	0.0620513	Cystine	CREBBP				intronic
16	3917883	C	A	rs2107619	0.152647	Cystine	CREBBP				intronic
16	3869364	T	C	rs2107619	0.183508	Cystine	CREBBP				intronic
16	3848605	T	C	rs2107619	0.239542	Cystine	CREBBP				intronic
16	3895914	C	T	rs2107619	0.633541	Cystine	CREBBP				intronic
16	3855254	G	A	rs2107619	0.250937	Cystine	CREBBP				intronic
16	3839833	A	G	rs2107619	0.0968999	Cystine	CREBBP				intronic
16	3838298	C	T	rs2107619	0.672567	Cystine	CREBBP				intronic
16	3798912	C	T	rs2107619	0.991671	Cystine	CREBBP				intronic
16	3779060	G	A	rs2107619	0.839038	Cystine	CREBBP	synonymous SNV	c.C5874T,c.C5988T	p.A1958A,CREBBP,p.A1996A	exonic
16	3876727	T	C	rs2107619	0.333641	Cystine	CREBBP				intronic
16	3778427	T	C	rs2107619	0.787757	Cystine	CREBBP	synonymous SNV	c.A6507G,c.A6621G	p.Q2169Q,CREBBP,p.Q2207Q	exonic
16	3921200	T	A	rs2107619	0.702452	Tyrosine	CREBBP				intronic
16	3785356	G	A	rs2107619	0.714865	Tyrosine	CREBBP				intronic
16	3797161	C	T	rs2107619	0.730112	Tyrosine	CREBBP				intronic
16	3899526	C	CT	rs2107619	0.781776	Tyrosine	CREBBP				intronic
16	3892968	C	CAAAAAAAAAAAA	rs2107619	0.289938	Tyrosine	CREBBP				intronic
16	3811556	A	G	rs2107619	0.639156	Tyrosine	CREBBP				intronic
16	3829178	G	A	rs2107619	0.921393	Tyrosine	CREBBP				intronic
16	3896411	G	C	rs2107619	0.875889	Tyrosine	CREBBP				intronic
16	3809541	T	A	rs2107619	0.263846	Tyrosine	CREBBP				intronic
16	3902036	CAAAAAAAAAAAAAAAAAAAAAAAAAAAA	C	rs2107619	0.446467	Tyrosine	CREBBP				intronic
16	3921234	A	C	rs2107619	0.997927	Tyrosine	CREBBP				intronic
16	3777693	A	AG	rs2107619	0.442165	Tyrosine	CREBBP				UTR3
16	3818137	GTTTTTTTTTTTTTTTTTT	G	rs2107619	0.148817	Tyrosine	CREBBP				intronic
16	3891114	A	C	rs2107619	0.591145	Tyrosine	CREBBP				intronic
16	3893424	AT	A	rs2107619	0.0905118	Tyrosine	CREBBP				intronic
16	3779777	G	C	rs2107619	0.417444	Tyrosine	CREBBP	synonymous SNV	c.C5157G,c.C5271G	p.G1719G,CREBBP,p.G1757G	exonic
16	3852776	C	T	rs2107619	0.297346	Tyrosine	CREBBP				intronic
16	3796147	T	C	rs2239318	0.0607206	Tyrosine	CREBBP				intronic
16	3876925	C	T	rs2239318	0.295065	Tyrosine	CREBBP				intronic
16	3775962	C	T	rs2239318	0.787415	Tyrosine	CREBBP				UTR3
16	3778337	G	A	rs2239318	0.345856	Tyrosine	CREBBP	synonymous SNV	c.C6597T,c.C6711T	p.P2199P,CREBBP,p.P2237P	exonic
16	3785564	G	A	rs2239318	0.000185865	Tyrosine	CREBBP				intronic
16	3878533	C	A	rs2239318	0.600769	Tyrosine	CREBBP				intronic
16	3925203	G	A	rs2239318	0.971868	Tyrosine	CREBBP				intronic
16	3907078	C	A	rs2239318	0.150728	Tyrosine	CREBBP				intronic
16	3886434	CA	C	rs2239318	0.127875	Tyrosine	CREBBP				intronic
16	3909385	G	T	rs2239318	0.921316	Tyrosine	CREBBP				intronic
16	3811596	C	T	rs2239318	0.597519	Tyrosine	CREBBP				intronic
16	3921194	T	A	rs2239318	0.146188	Tyrosine	CREBBP				intronic
16	3802599	T	A	rs2239318	0.0106831	Tyrosine	CREBBP				intronic
16	3782090	A	G	rs2239318	0.394242	Tyrosine	CREBBP				intronic
16	3913378	A	T	rs2239318	0.136579	Tyrosine	CREBBP				intronic
16	3790186	T	G	rs2239318	0.015044	Tyrosine	CREBBP				intronic
16	3912570	G	C	rs2239318	0.880751	Tyrosine	CREBBP				intronic
16	3775169	G	A	rs2239318	0.296164	Tyrosine	CREBBP				UTR3
16	3846735	T	G	rs2239318	0.0962004	Tyrosine	CREBBP				intronic
16	3846071	C	T	rs2239318	0.812931	Tyrosine	CREBBP				intronic
16	3924937	C	T	rs2239318	0.143683	Tyrosine	CREBBP				intronic
16	3898088	T	G	rs2239318	0.0889094	Tyrosine	CREBBP				intronic
16	3851910	T	C	rs2239318	0.483098	Tyrosine	CREBBP				intronic
16	3794014	T	C	rs2239318	0.802766	Tyrosine	CREBBP				intronic
16	3928215	C	T	rs2239318	0.96088	Tyrosine	CREBBP				intronic
16	3875330	T	C	rs2239318	0.428938	Tyrosine	CREBBP				intronic
16	3925600	G	C	rs2239318	0.159545	Tyrosine	CREBBP				intronic
16	3912314	T	C	rs2239318	0.204264	Tyrosine	CREBBP				intronic
16	3887279	T	C	rs2239318	0.343426	Tyrosine	CREBBP				intronic
16	3799857	T	C	rs2283480	0.287113	Tyrosine	CREBBP				intronic
16	3775352	C	G	rs2283480	0.318451	Tyrosine	CREBBP				UTR3
16	3890293	A	G	rs2283480	0.202731	Tyrosine	CREBBP				intronic
16	3914567	T	C	rs2283480	0.992576	Tyrosine	CREBBP				intronic
16	3853149	G	T	rs2283480	0.848895	Tyrosine	CREBBP				intronic
16	3880281	C	T	rs2283480	0.512704	Tyrosine	CREBBP				intronic
16	3906425	G	A	rs2283480	0.116312	Tyrosine	CREBBP				intronic
16	3833783	C	G	rs2283480	0.176389	Tyrosine	CREBBP				intronic
16	3794269	C	T	rs2283480	0.307648	Tyrosine	CREBBP				intronic
16	3909486	C	A	rs2283480	0.896164	Tyrosine	CREBBP				intronic
16	3800545	T	C	rs2283480	0.814031	Tyrosine	CREBBP				intronic
16	3910963	A	AC	rs2283480	0.896403	Tyrosine	CREBBP				intronic
16	3883747	T	C	rs2283480	0.349215	Tyrosine	CREBBP				intronic
16	3810986	G	A	rs2283480	0.340544	Tyrosine	CREBBP				intronic
16	3864165	A	AGT	rs2283480	0.54996	Tyrosine	CREBBP				intronic
16	3835616	G	A	rs2283480	0.181443	Tyrosine	CREBBP				intronic
16	3808052	TA	T	rs2283480	0.182592	Tyrosine	CREBBP				intronic
16	3903962	A	AAC	rs2283480	0.166359	Tyrosine	CREBBP				intronic
16	3885109	G	C	rs2283480	0.574001	Tyrosine	CREBBP				intronic
16	3895870	AAACT	A	rs2283480	0.204299	Tyrosine	CREBBP				intronic
16	3797909	T	A	rs2283480	0.845855	Tyrosine	CREBBP				intronic
16	3917883	C	A	rs2283480	0.414141	Tyrosine	CREBBP				intronic
16	3869364	T	C	rs2283480	0.353474	Tyrosine	CREBBP				intronic
16	3848605	T	C	rs2283480	0.554301	Tyrosine	CREBBP				intronic
16	3895914	C	T	rs2283480	0.667641	Tyrosine	CREBBP				intronic
16	3855254	G	A	rs2283480	0.948225	Tyrosine	CREBBP				intronic
16	3839833	A	G	rs2283480	0.120829	Tyrosine	CREBBP				intronic
16	3838298	C	T	rs2283480	0.307429	Tyrosine	CREBBP				intronic
16	3798912	C	T	rs2283480	0.00695753	Tyrosine	CREBBP				intronic
16	3779060	G	A	rs2283481	0.948741	Tyrosine	CREBBP	synonymous SNV	c.C5874T,c.C5988T	p.A1958A,CREBBP,p.A1996A	exonic
16	3876727	T	C	rs2283481	0.949558	Tyrosine	CREBBP				intronic
16	3778427	T	C	rs2283481	0.813969	Tyrosine	CREBBP	synonymous SNV	c.A6507G,c.A6621G	p.Q2169Q,CREBBP,p.Q2207Q	exonic
16	3921200	T	A	rs2283481	0.173729	Lysine	CREBBP				intronic
16	3785356	G	A	rs2283481	0.946902	Lysine	CREBBP				intronic
16	3797161	C	T	rs2283481	0.756976	Lysine	CREBBP				intronic
16	3899526	C	CT	rs2283481	0.234667	Lysine	CREBBP				intronic
16	3892968	C	CAAAAAAAAAAAA	rs2283481	0.432448	Lysine	CREBBP				intronic
16	3811556	A	G	rs2283481	0.810282	Lysine	CREBBP				intronic
16	3829178	G	A	rs2283481	0.976926	Lysine	CREBBP				intronic
16	3896411	G	C	rs2283481	0.468163	Lysine	CREBBP				intronic
16	3809541	T	A	rs2283481	0.818842	Lysine	CREBBP				intronic
16	3902036	CAAAAAAAAAAAAAAAAAAAAAAAAAAAA	C	rs2283481	0.935732	Lysine	CREBBP				intronic
16	3921234	A	C	rs2283481	0.650486	Lysine	CREBBP				intronic
16	3777693	A	AG	rs2283481	0.768815	Lysine	CREBBP				UTR3
16	3818137	GTTTTTTTTTTTTTTTTTT	G	rs2283481	0.826764	Lysine	CREBBP				intronic
16	3891114	A	C	rs2283481	0.932326	Lysine	CREBBP				intronic
16	3893424	AT	A	rs2283481	0.357742	Lysine	CREBBP				intronic
16	3779777	G	C	rs2283481	0.750434	Lysine	CREBBP	synonymous SNV	c.C5157G,c.C5271G	p.G1719G,CREBBP,p.G1757G	exonic
16	3852776	C	T	rs2283481	0.105307	Lysine	CREBBP				intronic
16	3796147	T	C	rs2283481	0.575826	Lysine	CREBBP				intronic
16	3876925	C	T	rs2283481	0.842752	Lysine	CREBBP				intronic
16	3775962	C	T	rs2283481	0.834148	Lysine	CREBBP				UTR3
16	3778337	G	A	rs2283481	0.832774	Lysine	CREBBP	synonymous SNV	c.C6597T,c.C6711T	p.P2199P,CREBBP,p.P2237P	exonic
16	3785564	G	A	rs2283481	0.0543172	Lysine	CREBBP				intronic
16	3878533	C	A	rs2283481	0.922745	Lysine	CREBBP				intronic
16	3925203	G	A	rs2283481	0.917533	Lysine	CREBBP				intronic
16	3907078	C	A	rs2283481	0.485632	Lysine	CREBBP				intronic
16	3886434	CA	C	rs2283481	0.59045	Lysine	CREBBP				intronic
16	3909385	G	T	rs2283482	0.886004	Lysine	CREBBP				intronic
16	3811596	C	T	rs2283482	0.724396	Lysine	CREBBP				intronic
16	3921194	T	A	rs2283482	0.638628	Lysine	CREBBP				intronic
16	3802599	T	A	rs2283482	0.529428	Lysine	CREBBP				intronic
16	3782090	A	G	rs2283482	0.403356	Lysine	CREBBP				intronic
16	3913378	A	T	rs2283482	0.324565	Lysine	CREBBP				intronic
16	3790186	T	G	rs2283482	0.101323	Lysine	CREBBP				intronic
16	3912570	G	C	rs2283482	0.688881	Lysine	CREBBP				intronic
16	3775169	G	A	rs2283482	0.127284	Lysine	CREBBP				UTR3
16	3846735	T	G	rs2283482	0.917361	Lysine	CREBBP				intronic
16	3846071	C	T	rs2283482	0.916581	Lysine	CREBBP				intronic
16	3924937	C	T	rs2283482	0.074938	Lysine	CREBBP				intronic
16	3898088	T	G	rs2283482	0.985155	Lysine	CREBBP				intronic
16	3851910	T	C	rs2283482	0.903561	Lysine	CREBBP				intronic
16	3794014	T	C	rs2283482	0.693661	Lysine	CREBBP				intronic
16	3928215	C	T	rs2283482	0.261623	Lysine	CREBBP				intronic
16	3875330	T	C	rs2283482	0.771867	Lysine	CREBBP				intronic
16	3925600	G	C	rs2283482	0.31293	Lysine	CREBBP				intronic
16	3912314	T	C	rs2283482	0.431468	Lysine	CREBBP				intronic
16	3887279	T	C	rs2283482	0.542451	Lysine	CREBBP				intronic
16	3799857	T	C	rs2283482	0.582397	Lysine	CREBBP				intronic
16	3775352	C	G	rs2283482	0.514438	Lysine	CREBBP				UTR3
16	3890293	A	G	rs2283482	0.632241	Lysine	CREBBP				intronic
16	3914567	T	C	rs2283482	0.731794	Lysine	CREBBP				intronic
16	3853149	G	T	rs2283482	0.386149	Lysine	CREBBP				intronic
16	3880281	C	T	rs2283482	0.16888	Lysine	CREBBP				intronic
16	3906425	G	A	rs2283482	0.894286	Lysine	CREBBP				intronic
16	3833783	C	G	rs2283482	0.91183	Lysine	CREBBP				intronic
16	3794269	C	T	rs2283482	0.632171	Lysine	CREBBP				intronic
16	3909486	C	A	rs2526689	0.187298	Lysine	CREBBP				intronic
16	3800545	T	C	rs2526689	0.449891	Lysine	CREBBP				intronic
16	3910963	A	AC	rs2526689	0.569394	Lysine	CREBBP				intronic
16	3883747	T	C	rs2526689	0.980766	Lysine	CREBBP				intronic
16	3810986	G	A	rs2526689	0.367126	Lysine	CREBBP				intronic
16	3864165	A	AGT	rs2526689	0.645723	Lysine	CREBBP				intronic
16	3835616	G	A	rs2526689	0.983555	Lysine	CREBBP				intronic
16	3808052	TA	T	rs2526689	0.189006	Lysine	CREBBP				intronic
16	3903962	A	AAC	rs2526689	0.576544	Lysine	CREBBP				intronic
16	3885109	G	C	rs2526689	0.469758	Lysine	CREBBP				intronic
16	3895870	AAACT	A	rs2526689	0.914461	Lysine	CREBBP				intronic
16	3797909	T	A	rs2526689	0.51477	Lysine	CREBBP				intronic
16	3917883	C	A	rs2526689	0.477815	Lysine	CREBBP				intronic
16	3869364	T	C	rs2526689	0.836583	Lysine	CREBBP				intronic
16	3848605	T	C	rs2526689	0.731939	Lysine	CREBBP				intronic
16	3895914	C	T	rs2526689	0.906504	Lysine	CREBBP				intronic
16	3855254	G	A	rs2526689	0.514199	Lysine	CREBBP				intronic
16	3839833	A	G	rs2526689	0.463195	Lysine	CREBBP				intronic
16	3838298	C	T	rs2526689	0.956594	Lysine	CREBBP				intronic
16	3798912	C	T	rs2526689	0.396659	Lysine	CREBBP				intronic
16	3779060	G	A	rs2526689	0.785078	Lysine	CREBBP	synonymous SNV	c.C5874T,c.C5988T	p.A1958A,CREBBP,p.A1996A	exonic
16	3876727	T	C	rs2526689	0.412624	Lysine	CREBBP				intronic
16	3778427	T	C	rs2526689	0.89238	Lysine	CREBBP	synonymous SNV	c.A6507G,c.A6621G	p.Q2169Q,CREBBP,p.Q2207Q	exonic
16	3921200	T	A	rs2526689	0.0946039	Methionine	CREBBP				intronic
16	3785356	G	A	rs2526689	0.337463	Methionine	CREBBP				intronic
16	3797161	C	T	rs2526689	0.116256	Methionine	CREBBP				intronic
16	3899526	C	CT	rs2526689	0.529924	Methionine	CREBBP				intronic
16	3892968	C	CAAAAAAAAAAAA	rs2526689	0.449442	Methionine	CREBBP				intronic
16	3811556	A	G	rs2526689	0.447827	Methionine	CREBBP				intronic
16	3829178	G	A	rs2540039	0.77031	Methionine	CREBBP				intronic
16	3896411	G	C	rs2540039	0.89258	Methionine	CREBBP				intronic
16	3809541	T	A	rs2540039	0.281879	Methionine	CREBBP				intronic
16	3902036	CAAAAAAAAAAAAAAAAAAAAAAAAAAAA	C	rs2540039	0.910589	Methionine	CREBBP				intronic
16	3921234	A	C	rs2540039	0.233571	Methionine	CREBBP				intronic
16	3777693	A	AG	rs2540039	0.706928	Methionine	CREBBP				UTR3
16	3818137	GTTTTTTTTTTTTTTTTTT	G	rs2540039	0.48833	Methionine	CREBBP				intronic
16	3891114	A	C	rs2540039	0.883482	Methionine	CREBBP				intronic
16	3893424	AT	A	rs2540039	0.660711	Methionine	CREBBP				intronic
16	3779777	G	C	rs2540039	0.807651	Methionine	CREBBP	synonymous SNV	c.C5157G,c.C5271G	p.G1719G,CREBBP,p.G1757G	exonic
16	3852776	C	T	rs2540039	0.0862006	Methionine	CREBBP				intronic
16	3796147	T	C	rs2540039	0.884445	Methionine	CREBBP				intronic
16	3876925	C	T	rs2540039	0.634822	Methionine	CREBBP				intronic
16	3775962	C	T	rs2540039	0.543782	Methionine	CREBBP				UTR3
16	3778337	G	A	rs2540039	0.854449	Methionine	CREBBP	synonymous SNV	c.C6597T,c.C6711T	p.P2199P,CREBBP,p.P2237P	exonic
16	3785564	G	A	rs2540039	0.0161152	Methionine	CREBBP				intronic
16	3878533	C	A	rs2540039	0.948177	Methionine	CREBBP				intronic
16	3925203	G	A	rs2540039	0.846744	Methionine	CREBBP				intronic
16	3907078	C	A	rs2540039	0.262162	Methionine	CREBBP				intronic
16	3886434	CA	C	rs2540039	0.0452976	Methionine	CREBBP				intronic
16	3909385	G	T	rs2540039	0.678764	Methionine	CREBBP				intronic
16	3811596	C	T	rs2540039	0.470701	Methionine	CREBBP				intronic
16	3921194	T	A	rs2540039	0.0549345	Methionine	CREBBP				intronic
16	3802599	T	A	rs2540039	0.129616	Methionine	CREBBP				intronic
16	3782090	A	G	rs2540039	0.475049	Methionine	CREBBP				intronic
16	3913378	A	T	rs2540039	0.21092	Methionine	CREBBP				intronic
16	3790186	T	G	rs2540039	0.231636	Methionine	CREBBP				intronic
16	3912570	G	C	rs2540039	0.879268	Methionine	CREBBP				intronic
16	3775169	G	A	rs2540039	0.0819998	Methionine	CREBBP				UTR3
16	3846735	T	G	rs3751845	0.285411	Methionine	CREBBP				intronic
16	3846071	C	T	rs3751845	0.916087	Methionine	CREBBP				intronic
16	3924937	C	T	rs3751845	0.075284	Methionine	CREBBP				intronic
16	3898088	T	G	rs3751845	0.334471	Methionine	CREBBP				intronic
16	3851910	T	C	rs3751845	0.115356	Methionine	CREBBP				intronic
16	3794014	T	C	rs3751845	0.839069	Methionine	CREBBP				intronic
16	3928215	C	T	rs3751845	0.587892	Methionine	CREBBP				intronic
16	3875330	T	C	rs3751845	0.659111	Methionine	CREBBP				intronic
16	3925600	G	C	rs3751845	0.473454	Methionine	CREBBP				intronic
16	3912314	T	C	rs3751845	0.240085	Methionine	CREBBP				intronic
16	3887279	T	C	rs3751845	0.446111	Methionine	CREBBP				intronic
16	3799857	T	C	rs3751845	0.58471	Methionine	CREBBP				intronic
16	3775352	C	G	rs3751845	0.922857	Methionine	CREBBP				UTR3
16	3890293	A	G	rs3751845	0.682703	Methionine	CREBBP				intronic
16	3914567	T	C	rs3751845	0.213967	Methionine	CREBBP				intronic
16	3853149	G	T	rs3751845	0.992206	Methionine	CREBBP				intronic
16	3880281	C	T	rs3751845	0.335943	Methionine	CREBBP				intronic
16	3906425	G	A	rs3751845	0.117577	Methionine	CREBBP				intronic
16	3833783	C	G	rs3751845	0.902081	Methionine	CREBBP				intronic
16	3794269	C	T	rs3751845	0.725489	Methionine	CREBBP				intronic
16	3909486	C	A	rs3751845	0.767841	Methionine	CREBBP				intronic
16	3800545	T	C	rs3751845	0.969034	Methionine	CREBBP				intronic
16	3910963	A	AC	rs3751845	0.0666194	Methionine	CREBBP				intronic
16	3883747	T	C	rs3751845	0.715677	Methionine	CREBBP				intronic
16	3810986	G	A	rs3751845	0.344107	Methionine	CREBBP				intronic
16	3864165	A	AGT	rs3751845	0.631671	Methionine	CREBBP				intronic
16	3835616	G	A	rs3751845	0.921757	Methionine	CREBBP				intronic
16	3808052	TA	T	rs3751845	0.511114	Methionine	CREBBP				intronic
16	3903962	A	AAC	rs3751845	0.0498683	Methionine	CREBBP				intronic
16	3885109	G	C	rs3761678	0.929652	Methionine	CREBBP				intronic
16	3895870	AAACT	A	rs3761678	0.127748	Methionine	CREBBP				intronic
16	3797909	T	A	rs3761678	0.951573	Methionine	CREBBP				intronic
16	3917883	C	A	rs3761678	0.586639	Methionine	CREBBP				intronic
16	3869364	T	C	rs3761678	0.795999	Methionine	CREBBP				intronic
16	3848605	T	C	rs3761678	0.806747	Methionine	CREBBP				intronic
16	3895914	C	T	rs3761678	0.889621	Methionine	CREBBP				intronic
16	3855254	G	A	rs3761678	0.448697	Methionine	CREBBP				intronic
16	3839833	A	G	rs3761678	0.27596	Methionine	CREBBP				intronic
16	3838298	C	T	rs3761678	0.955432	Methionine	CREBBP				intronic
16	3798912	C	T	rs3761678	0.158705	Methionine	CREBBP				intronic
16	3779060	G	A	rs3761678	0.440621	Methionine	CREBBP	synonymous SNV	c.C5874T,c.C5988T	p.A1958A,CREBBP,p.A1996A	exonic
16	3876727	T	C	rs3761678	0.683738	Methionine	CREBBP				intronic
16	3778427	T	C	rs3761678	0.517517	Methionine	CREBBP	synonymous SNV	c.A6507G,c.A6621G	p.Q2169Q,CREBBP,p.Q2207Q	exonic
16	3921200	T	A	rs3761678	0.189179	Valine	CREBBP				intronic
16	3785356	G	A	rs3761678	0.930183	Valine	CREBBP				intronic
16	3797161	C	T	rs3761678	0.700511	Valine	CREBBP				intronic
16	3899526	C	CT	rs3761678	0.76413	Valine	CREBBP				intronic
16	3892968	C	CAAAAAAAAAAAA	rs3761678	0.392691	Valine	CREBBP				intronic
16	3811556	A	G	rs3761678	0.62485	Valine	CREBBP				intronic
16	3829178	G	A	rs3761678	0.356184	Valine	CREBBP				intronic
16	3896411	G	C	rs3761678	0.650758	Valine	CREBBP				intronic
16	3809541	T	A	rs3761678	0.955599	Valine	CREBBP				intronic
16	3902036	CAAAAAAAAAAAAAAAAAAAAAAAAAAAA	C	rs3761678	0.100872	Valine	CREBBP				intronic
16	3921234	A	C	rs3761678	0.605263	Valine	CREBBP				intronic
16	3777693	A	AG	rs3761678	0.758374	Valine	CREBBP				UTR3
16	3818137	GTTTTTTTTTTTTTTTTTT	G	rs3761678	0.857379	Valine	CREBBP				intronic
16	3891114	A	C	rs3761678	0.323264	Valine	CREBBP				intronic
16	3893424	AT	A	rs3761678	0.117883	Valine	CREBBP				intronic
16	3779777	G	C	rs55960450	0.93126	Valine	CREBBP	synonymous SNV	c.C5157G,c.C5271G	p.G1719G,CREBBP,p.G1757G	exonic
16	3852776	C	T	rs55960450	0.611935	Valine	CREBBP				intronic
16	3796147	T	C	rs55960450	0.0363491	Valine	CREBBP				intronic
16	3876925	C	T	rs55960450	0.70602	Valine	CREBBP				intronic
16	3775962	C	T	rs55960450	0.767039	Valine	CREBBP				UTR3
16	3778337	G	A	rs55960450	0.219042	Valine	CREBBP	synonymous SNV	c.C6597T,c.C6711T	p.P2199P,CREBBP,p.P2237P	exonic
16	3785564	G	A	rs55960450	0.0875905	Valine	CREBBP				intronic
16	3878533	C	A	rs55960450	0.281068	Valine	CREBBP				intronic
16	3925203	G	A	rs55960450	0.158415	Valine	CREBBP				intronic
16	3907078	C	A	rs55960450	0.54582	Valine	CREBBP				intronic
16	3886434	CA	C	rs55960450	0.0659191	Valine	CREBBP				intronic
16	3909385	G	T	rs55960450	0.16666	Valine	CREBBP				intronic
16	3811596	C	T	rs55960450	0.864428	Valine	CREBBP				intronic
16	3921194	T	A	rs55960450	0.121342	Valine	CREBBP				intronic
16	3802599	T	A	rs55960450	0.589244	Valine	CREBBP				intronic
16	3782090	A	G	rs55960450	0.559577	Valine	CREBBP				intronic
16	3913378	A	T	rs55960450	0.245769	Valine	CREBBP				intronic
16	3790186	T	G	rs55960450	0.0719319	Valine	CREBBP				intronic
16	3912570	G	C	rs55960450	0.473276	Valine	CREBBP				intronic
16	3775169	G	A	rs55960450	0.755937	Valine	CREBBP				UTR3
16	3846735	T	G	rs55960450	0.219181	Valine	CREBBP				intronic
16	3846071	C	T	rs55960450	0.746715	Valine	CREBBP				intronic
16	3924937	C	T	rs55960450	0.233531	Valine	CREBBP				intronic
16	3898088	T	G	rs55960450	0.227278	Valine	CREBBP				intronic
16	3851910	T	C	rs55960450	0.802878	Valine	CREBBP				intronic
16	3794014	T	C	rs55960450	0.978931	Valine	CREBBP				intronic
16	3928215	C	T	rs55960450	0.687023	Valine	CREBBP				intronic
16	3875330	T	C	rs55960450	0.40564	Valine	CREBBP				intronic
16	3925600	G	C	rs55960450	0.591611	Valine	CREBBP				intronic
16	3912314	T	C	rs58109550	0.316917	Valine	CREBBP				intronic
16	3887279	T	C	rs58109550	0.482836	Valine	CREBBP				intronic
16	3799857	T	C	rs58109550	0.739764	Valine	CREBBP				intronic
16	3775352	C	G	rs58109550	0.150865	Valine	CREBBP				UTR3
16	3890293	A	G	rs58109550	0.0510682	Valine	CREBBP				intronic
16	3914567	T	C	rs58109550	0.48876	Valine	CREBBP				intronic
16	3853149	G	T	rs58109550	0.903786	Valine	CREBBP				intronic
16	3880281	C	T	rs58109550	0.887621	Valine	CREBBP				intronic
16	3906425	G	A	rs58109550	0.190708	Valine	CREBBP				intronic
16	3833783	C	G	rs58109550	0.720594	Valine	CREBBP				intronic
16	3794269	C	T	rs58109550	0.367333	Valine	CREBBP				intronic
16	3909486	C	A	rs58109550	0.96895	Valine	CREBBP				intronic
16	3800545	T	C	rs58109550	0.912646	Valine	CREBBP				intronic
16	3910963	A	AC	rs58109550	0.685455	Valine	CREBBP				intronic
16	3883747	T	C	rs58109550	0.329273	Valine	CREBBP				intronic
16	3810986	G	A	rs58109550	0.208083	Valine	CREBBP				intronic
16	3864165	A	AGT	rs58109550	0.590045	Valine	CREBBP				intronic
16	3835616	G	A	rs58109550	0.640304	Valine	CREBBP				intronic
16	3808052	TA	T	rs58109550	0.110804	Valine	CREBBP				intronic
16	3903962	A	AAC	rs58109550	0.0691304	Valine	CREBBP				intronic
16	3885109	G	C	rs58109550	0.86523	Valine	CREBBP				intronic
16	3895870	AAACT	A	rs58109550	0.161272	Valine	CREBBP				intronic
16	3797909	T	A	rs58109550	0.799051	Valine	CREBBP				intronic
16	3917883	C	A	rs58109550	0.488749	Valine	CREBBP				intronic
16	3869364	T	C	rs58109550	0.352706	Valine	CREBBP				intronic
16	3848605	T	C	rs58109550	0.897886	Valine	CREBBP				intronic
16	3895914	C	T	rs58109550	0.678088	Valine	CREBBP				intronic
16	3855254	G	A	rs58109550	0.714923	Valine	CREBBP				intronic
16	3839833	A	G	rs58109550	0.929084	Valine	CREBBP				intronic
16	3838298	C	T	rs62039107	0.211651	Valine	CREBBP				intronic
16	3798912	C	T	rs62039107	0.526672	Valine	CREBBP				intronic
16	3779060	G	A	rs62039107	0.826972	Valine	CREBBP	synonymous SNV	c.C5874T,c.C5988T	p.A1958A,CREBBP,p.A1996A	exonic
16	3876727	T	C	rs62039107	0.738894	Valine	CREBBP				intronic
16	3778427	T	C	rs62039107	0.732192	Valine	CREBBP	synonymous SNV	c.A6507G,c.A6621G	p.Q2169Q,CREBBP,p.Q2207Q	exonic
16	3921200	T	A	rs62039107	0.707133	Leucine	CREBBP				intronic
16	3785356	G	A	rs62039107	0.762993	Leucine	CREBBP				intronic
16	3797161	C	T	rs62039107	0.860629	Leucine	CREBBP				intronic
16	3899526	C	CT	rs62039107	0.982329	Leucine	CREBBP				intronic
16	3892968	C	CAAAAAAAAAAAA	rs62039107	0.389763	Leucine	CREBBP				intronic
16	3811556	A	G	rs62039107	0.677872	Leucine	CREBBP				intronic
16	3829178	G	A	rs62039107	0.216782	Leucine	CREBBP				intronic
16	3896411	G	C	rs62039107	0.775016	Leucine	CREBBP				intronic
16	3809541	T	A	rs62039107	0.439174	Leucine	CREBBP				intronic
16	3902036	CAAAAAAAAAAAAAAAAAAAAAAAAAAAA	C	rs62039107	0.063142	Leucine	CREBBP				intronic
16	3921234	A	C	rs62039107	0.661059	Leucine	CREBBP				intronic
16	3777693	A	AG	rs62039107	0.626886	Leucine	CREBBP				UTR3
16	3818137	GTTTTTTTTTTTTTTTTTT	G	rs62039107	0.810204	Leucine	CREBBP				intronic
16	3891114	A	C	rs62039107	0.160971	Leucine	CREBBP				intronic
16	3893424	AT	A	rs62039107	0.545048	Leucine	CREBBP				intronic
16	3779777	G	C	rs62039107	0.687168	Leucine	CREBBP	synonymous SNV	c.C5157G,c.C5271G	p.G1719G,CREBBP,p.G1757G	exonic
16	3852776	C	T	rs62039107	0.309071	Leucine	CREBBP				intronic
16	3796147	T	C	rs62039107	0.070196	Leucine	CREBBP				intronic
16	3876925	C	T	rs62039107	0.70465	Leucine	CREBBP				intronic
16	3775962	C	T	rs62039107	0.981294	Leucine	CREBBP				UTR3
16	3778337	G	A	rs62039107	0.392248	Leucine	CREBBP	synonymous SNV	c.C6597T,c.C6711T	p.P2199P,CREBBP,p.P2237P	exonic
16	3785564	G	A	rs62039107	0.0212378	Leucine	CREBBP				intronic
16	3878533	C	A	rs62039107	0.14606	Leucine	CREBBP				intronic
16	3925203	G	A	rs62039107	0.252017	Leucine	CREBBP				intronic
16	3907078	C	A	rs140864017	0.105197	Leucine	CREBBP				intronic
16	3886434	CA	C	rs140864017	0.149703	Leucine	CREBBP				intronic
16	3909385	G	T	rs140864017	0.538427	Leucine	CREBBP				intronic
16	3811596	C	T	rs140864017	0.625265	Leucine	CREBBP				intronic
16	3921194	T	A	rs140864017	0.308408	Leucine	CREBBP				intronic
16	3802599	T	A	rs140864017	0.545549	Leucine	CREBBP				intronic
16	3782090	A	G	rs140864017	0.861366	Leucine	CREBBP				intronic
16	3913378	A	T	rs140864017	0.179478	Leucine	CREBBP				intronic
16	3790186	T	G	rs140864017	0.0580821	Leucine	CREBBP				intronic
16	3912570	G	C	rs140864017	0.898762	Leucine	CREBBP				intronic
16	3775169	G	A	rs140864017	0.804897	Leucine	CREBBP				UTR3
16	3846735	T	G	rs140864017	0.0993324	Leucine	CREBBP				intronic
16	3846071	C	T	rs140864017	0.537936	Leucine	CREBBP				intronic
16	3924937	C	T	rs140864017	0.140739	Leucine	CREBBP				intronic
16	3898088	T	G	rs140864017	0.110685	Leucine	CREBBP				intronic
16	3851910	T	C	rs140864017	0.941955	Leucine	CREBBP				intronic
16	3794014	T	C	rs140864017	0.827246	Leucine	CREBBP				intronic
16	3928215	C	T	rs140864017	0.899093	Leucine	CREBBP				intronic
16	3875330	T	C	rs140864017	0.56662	Leucine	CREBBP				intronic
16	3925600	G	C	rs140864017	0.532833	Leucine	CREBBP				intronic
16	3912314	T	C	rs140864017	0.214839	Leucine	CREBBP				intronic
16	3887279	T	C	rs140864017	0.320736	Leucine	CREBBP				intronic
16	3799857	T	C	rs140864017	0.683251	Leucine	CREBBP				intronic
16	3775352	C	G	rs140864017	0.0809999	Leucine	CREBBP				UTR3
16	3890293	A	G	rs140864017	0.0116167	Leucine	CREBBP				intronic
16	3914567	T	C	rs140864017	0.97399	Leucine	CREBBP				intronic
16	3853149	G	T	rs140864017	0.718813	Leucine	CREBBP				intronic
16	3880281	C	T	rs140864017	0.825949	Leucine	CREBBP				intronic
16	3906425	G	A	rs140864017	0.390702	Leucine	CREBBP				intronic
16	3833783	C	G		0.734414	Leucine	CREBBP				intronic
16	3794269	C	T		0.192596	Leucine	CREBBP				intronic
16	3909486	C	A		0.724721	Leucine	CREBBP				intronic
16	3800545	T	C		0.916108	Leucine	CREBBP				intronic
16	3910963	A	AC		0.250777	Leucine	CREBBP				intronic
16	3883747	T	C		0.798359	Leucine	CREBBP				intronic
16	3810986	G	A		0.264574	Leucine	CREBBP				intronic
16	3864165	A	AGT		0.589199	Leucine	CREBBP				intronic
16	3835616	G	A		0.70928	Leucine	CREBBP				intronic
16	3808052	TA	T		0.0432159	Leucine	CREBBP				intronic
16	3903962	A	AAC		0.268991	Leucine	CREBBP				intronic
16	3885109	G	C		0.902656	Leucine	CREBBP				intronic
16	3895870	AAACT	A		0.329448	Leucine	CREBBP				intronic
16	3797909	T	A		0.964933	Leucine	CREBBP				intronic
16	3917883	C	A		0.456767	Leucine	CREBBP				intronic
16	3869364	T	C		0.814588	Leucine	CREBBP				intronic
16	3848605	T	C		0.7317	Leucine	CREBBP				intronic
16	3895914	C	T		0.805345	Leucine	CREBBP				intronic
16	3855254	G	A		0.928033	Leucine	CREBBP				intronic
16	3839833	A	G		0.593887	Leucine	CREBBP				intronic
16	3838298	C	T		0.144452	Leucine	CREBBP				intronic
16	3798912	C	T		0.170952	Leucine	CREBBP				intronic
16	3779060	G	A		0.846481	Leucine	CREBBP	synonymous SNV	c.C5874T,c.C5988T	p.A1958A,CREBBP,p.A1996A	exonic
16	3876727	T	C		0.917883	Leucine	CREBBP				intronic
16	3778427	T	C		0.993052	Leucine	CREBBP	synonymous SNV	c.A6507G,c.A6621G	p.Q2169Q,CREBBP,p.Q2207Q	exonic
16	3921200	T	A		0.642427	Isoleucine	CREBBP				intronic
16	3785356	G	A		0.452407	Isoleucine	CREBBP				intronic
16	3797161	C	T		0.975292	Isoleucine	CREBBP				intronic
16	3899526	C	CT		0.694226	Isoleucine	CREBBP				intronic
16	3892968	C	CAAAAAAAAAAAA	rs7499643	0.302155	Isoleucine	CREBBP				intronic
16	3811556	A	G	rs7499643	0.611349	Isoleucine	CREBBP				intronic
16	3829178	G	A	rs7499643	0.634534	Isoleucine	CREBBP				intronic
16	3896411	G	C	rs7499643	0.89772	Isoleucine	CREBBP				intronic
16	3809541	T	A	rs7499643	0.73428	Isoleucine	CREBBP				intronic
16	3902036	CAAAAAAAAAAAAAAAAAAAAAAAAAAAA	C	rs7499643	0.190611	Isoleucine	CREBBP				intronic
16	3921234	A	C	rs7499643	0.622692	Isoleucine	CREBBP				intronic
16	3777693	A	AG	rs7499643	0.989262	Isoleucine	CREBBP				UTR3
16	3818137	GTTTTTTTTTTTTTTTTTT	G	rs7499643	0.945835	Isoleucine	CREBBP				intronic
16	3891114	A	C	rs7499643	0.356048	Isoleucine	CREBBP				intronic
16	3893424	AT	A	rs7499643	0.311406	Isoleucine	CREBBP				intronic
16	3779777	G	C	rs7499643	0.92086	Isoleucine	CREBBP	synonymous SNV	c.C5157G,c.C5271G	p.G1719G,CREBBP,p.G1757G	exonic
16	3852776	C	T	rs7499643	0.236728	Isoleucine	CREBBP				intronic
16	3796147	T	C	rs7499643	0.065668	Isoleucine	CREBBP				intronic
16	3876925	C	T	rs7499643	0.856915	Isoleucine	CREBBP				intronic
16	3775962	C	T	rs7499643	0.960283	Isoleucine	CREBBP				UTR3
16	3778337	G	A	rs7499643	0.500755	Isoleucine	CREBBP	synonymous SNV	c.C6597T,c.C6711T	p.P2199P,CREBBP,p.P2237P	exonic
16	3785564	G	A	rs7499643	0.0779446	Isoleucine	CREBBP				intronic
16	3878533	C	A	rs7499643	0.389518	Isoleucine	CREBBP				intronic
16	3925203	G	A	rs7499643	0.068954	Isoleucine	CREBBP				intronic
16	3907078	C	A	rs7499643	0.221565	Isoleucine	CREBBP				intronic
16	3886434	CA	C	rs7499643	0.0952249	Isoleucine	CREBBP				intronic
16	3909385	G	T	rs7499643	0.28762	Isoleucine	CREBBP				intronic
16	3811596	C	T	rs7499643	0.512962	Isoleucine	CREBBP				intronic
16	3921194	T	A	rs7499643	0.292518	Isoleucine	CREBBP				intronic
16	3802599	T	A	rs7499643	0.450326	Isoleucine	CREBBP				intronic
16	3782090	A	G	rs7499643	0.762257	Isoleucine	CREBBP				intronic
16	3913378	A	T	rs7499643	0.507899	Isoleucine	CREBBP				intronic
16	3790186	T	G	rs7499643	0.162657	Isoleucine	CREBBP				intronic
16	3912570	G	C	rs75031362	0.764149	Isoleucine	CREBBP				intronic
16	3775169	G	A	rs75031362	0.859922	Isoleucine	CREBBP				UTR3
16	3846735	T	G	rs75031362	0.177919	Isoleucine	CREBBP				intronic
16	3846071	C	T	rs75031362	0.968865	Isoleucine	CREBBP				intronic
16	3924937	C	T	rs75031362	0.298958	Isoleucine	CREBBP				intronic
16	3898088	T	G	rs75031362	0.251368	Isoleucine	CREBBP				intronic
16	3851910	T	C	rs75031362	0.970757	Isoleucine	CREBBP				intronic
16	3794014	T	C	rs75031362	0.654401	Isoleucine	CREBBP				intronic
16	3928215	C	T	rs75031362	0.936106	Isoleucine	CREBBP				intronic
16	3875330	T	C	rs75031362	0.379339	Isoleucine	CREBBP				intronic
16	3925600	G	C	rs75031362	0.643206	Isoleucine	CREBBP				intronic
16	3912314	T	C	rs75031362	0.544574	Isoleucine	CREBBP				intronic
16	3887279	T	C	rs75031362	0.570617	Isoleucine	CREBBP				intronic
16	3799857	T	C	rs75031362	0.506318	Isoleucine	CREBBP				intronic
16	3775352	C	G	rs75031362	0.338608	Isoleucine	CREBBP				UTR3
16	3890293	A	G	rs75031362	0.0238573	Isoleucine	CREBBP				intronic
16	3914567	T	C	rs75031362	0.728826	Isoleucine	CREBBP				intronic
16	3853149	G	T	rs75031362	0.742099	Isoleucine	CREBBP				intronic
16	3880281	C	T	rs75031362	0.497202	Isoleucine	CREBBP				intronic
16	3906425	G	A	rs75031362	0.218247	Isoleucine	CREBBP				intronic
16	3833783	C	G	rs75031362	0.767299	Isoleucine	CREBBP				intronic
16	3794269	C	T	rs75031362	0.286809	Isoleucine	CREBBP				intronic
16	3909486	C	A	rs75031362	0.844998	Isoleucine	CREBBP				intronic
16	3800545	T	C	rs75031362	0.838428	Isoleucine	CREBBP				intronic
16	3910963	A	AC	rs75031362	0.333605	Isoleucine	CREBBP				intronic
16	3883747	T	C	rs75031362	0.657009	Isoleucine	CREBBP				intronic
16	3810986	G	A	rs75031362	0.18901	Isoleucine	CREBBP				intronic
16	3864165	A	AGT	rs75031362	0.562385	Isoleucine	CREBBP				intronic
16	3835616	G	A	rs75031362	0.736975	Isoleucine	CREBBP				intronic
16	3808052	TA	T	rs75036568	0.153021	Isoleucine	CREBBP				intronic
16	3903962	A	AAC	rs75036568	0.297145	Isoleucine	CREBBP				intronic
16	3885109	G	C	rs75036568	0.972784	Isoleucine	CREBBP				intronic
16	3895870	AAACT	A	rs75036568	0.244022	Isoleucine	CREBBP				intronic
16	3797909	T	A	rs75036568	0.711252	Isoleucine	CREBBP				intronic
16	3917883	C	A	rs75036568	0.98501	Isoleucine	CREBBP				intronic
16	3869364	T	C	rs75036568	0.599257	Isoleucine	CREBBP				intronic
16	3848605	T	C	rs75036568	0.685975	Isoleucine	CREBBP				intronic
16	3895914	C	T	rs75036568	0.714999	Isoleucine	CREBBP				intronic
16	3855254	G	A	rs75036568	0.466978	Isoleucine	CREBBP				intronic
16	3839833	A	G	rs75036568	0.916153	Isoleucine	CREBBP				intronic
16	3838298	C	T	rs75036568	0.0847764	Isoleucine	CREBBP				intronic
16	3798912	C	T	rs75036568	0.392513	Isoleucine	CREBBP				intronic
16	3779060	G	A	rs75036568	0.963037	Isoleucine	CREBBP	synonymous SNV	c.C5874T,c.C5988T	p.A1958A,CREBBP,p.A1996A	exonic
16	3876727	T	C	rs75036568	0.971305	Isoleucine	CREBBP				intronic
16	3778427	T	C	rs75036568	0.987009	Isoleucine	CREBBP	synonymous SNV	c.A6507G,c.A6621G	p.Q2169Q,CREBBP,p.Q2207Q	exonic
16	3921200	T	A	rs75036568	0.622738	Phenylalanine	CREBBP				intronic
16	3785356	G	A	rs75036568	0.729183	Phenylalanine	CREBBP				intronic
16	3797161	C	T	rs75036568	0.827348	Phenylalanine	CREBBP				intronic
16	3899526	C	CT	rs75036568	0.239509	Phenylalanine	CREBBP				intronic
16	3892968	C	CAAAAAAAAAAAA	rs75036568	0.370092	Phenylalanine	CREBBP				intronic
16	3811556	A	G	rs75036568	0.931243	Phenylalanine	CREBBP				intronic
16	3829178	G	A	rs75036568	0.979636	Phenylalanine	CREBBP				intronic
16	3896411	G	C	rs75036568	0.426263	Phenylalanine	CREBBP				intronic
16	3809541	T	A	rs75036568	0.39764	Phenylalanine	CREBBP				intronic
16	3902036	CAAAAAAAAAAAAAAAAAAAAAAAAAAAA	C	rs75036568	0.570727	Phenylalanine	CREBBP				intronic
16	3921234	A	C	rs75036568	0.630289	Phenylalanine	CREBBP				intronic
16	3777693	A	AG	rs75036568	0.62113	Phenylalanine	CREBBP				UTR3
16	3818137	GTTTTTTTTTTTTTTTTTT	G	rs75036568	0.609319	Phenylalanine	CREBBP				intronic
16	3891114	A	C	rs75177520	0.961234	Phenylalanine	CREBBP				intronic
16	3893424	AT	A	rs75177520	0.636018	Phenylalanine	CREBBP				intronic
16	3779777	G	C	rs75177520	0.792838	Phenylalanine	CREBBP	synonymous SNV	c.C5157G,c.C5271G	p.G1719G,CREBBP,p.G1757G	exonic
16	3852776	C	T	rs75177520	0.336634	Phenylalanine	CREBBP				intronic
16	3796147	T	C	rs75177520	0.249746	Phenylalanine	CREBBP				intronic
16	3876925	C	T	rs75177520	0.803617	Phenylalanine	CREBBP				intronic
16	3775962	C	T	rs75177520	0.558371	Phenylalanine	CREBBP				UTR3
16	3778337	G	A	rs75177520	0.441893	Phenylalanine	CREBBP	synonymous SNV	c.C6597T,c.C6711T	p.P2199P,CREBBP,p.P2237P	exonic
16	3785564	G	A	rs75177520	0.0693525	Phenylalanine	CREBBP				intronic
16	3878533	C	A	rs75177520	0.821801	Phenylalanine	CREBBP				intronic
16	3925203	G	A	rs75177520	0.22137	Phenylalanine	CREBBP				intronic
16	3907078	C	A	rs75177520	0.172239	Phenylalanine	CREBBP				intronic
16	3886434	CA	C	rs75177520	0.232562	Phenylalanine	CREBBP				intronic
16	3909385	G	T	rs75177520	0.618014	Phenylalanine	CREBBP				intronic
16	3811596	C	T	rs75177520	0.968078	Phenylalanine	CREBBP				intronic
16	3921194	T	A	rs75177520	0.257819	Phenylalanine	CREBBP				intronic
16	3802599	T	A	rs75177520	0.538361	Phenylalanine	CREBBP				intronic
16	3782090	A	G	rs75177520	0.843066	Phenylalanine	CREBBP				intronic
16	3913378	A	T	rs75177520	0.135238	Phenylalanine	CREBBP				intronic
16	3790186	T	G	rs75177520	0.165389	Phenylalanine	CREBBP				intronic
16	3912570	G	C	rs75177520	0.627673	Phenylalanine	CREBBP				intronic
16	3775169	G	A	rs75177520	0.573112	Phenylalanine	CREBBP				UTR3
16	3846735	T	G	rs75177520	0.199354	Phenylalanine	CREBBP				intronic
16	3846071	C	T	rs75177520	0.423001	Phenylalanine	CREBBP				intronic
16	3924937	C	T	rs75177520	0.256553	Phenylalanine	CREBBP				intronic
16	3898088	T	G	rs75177520	0.237918	Phenylalanine	CREBBP				intronic
16	3851910	T	C	rs75177520	0.94746	Phenylalanine	CREBBP				intronic
16	3794014	T	C	rs75177520	0.338627	Phenylalanine	CREBBP				intronic
16	3928215	C	T	rs75177520	0.932682	Phenylalanine	CREBBP				intronic
16	3875330	T	C	rs75459669	0.897612	Phenylalanine	CREBBP				intronic
16	3925600	G	C	rs75459669	0.128837	Phenylalanine	CREBBP				intronic
16	3912314	T	C	rs75459669	0.152342	Phenylalanine	CREBBP				intronic
16	3887279	T	C	rs75459669	0.325919	Phenylalanine	CREBBP				intronic
16	3799857	T	C	rs75459669	0.95545	Phenylalanine	CREBBP				intronic
16	3775352	C	G	rs75459669	0.94383	Phenylalanine	CREBBP				UTR3
16	3890293	A	G	rs75459669	0.202841	Phenylalanine	CREBBP				intronic
16	3914567	T	C	rs75459669	0.518478	Phenylalanine	CREBBP				intronic
16	3853149	G	T	rs75459669	0.185817	Phenylalanine	CREBBP				intronic
16	3880281	C	T	rs75459669	0.846006	Phenylalanine	CREBBP				intronic
16	3906425	G	A	rs75459669	0.277768	Phenylalanine	CREBBP				intronic
16	3833783	C	G	rs75459669	0.328523	Phenylalanine	CREBBP				intronic
16	3794269	C	T	rs75459669	0.475818	Phenylalanine	CREBBP				intronic
16	3909486	C	A	rs75459669	0.241403	Phenylalanine	CREBBP				intronic
16	3800545	T	C	rs75459669	0.313541	Phenylalanine	CREBBP				intronic
16	3910963	A	AC	rs75459669	0.227481	Phenylalanine	CREBBP				intronic
16	3883747	T	C	rs75459669	0.529165	Phenylalanine	CREBBP				intronic
16	3810986	G	A	rs75459669	0.891921	Phenylalanine	CREBBP				intronic
16	3864165	A	AGT	rs75459669	0.522287	Phenylalanine	CREBBP				intronic
16	3835616	G	A	rs75459669	0.41175	Phenylalanine	CREBBP				intronic
16	3808052	TA	T	rs75459669	0.0955685	Phenylalanine	CREBBP				intronic
16	3903962	A	AAC	rs75459669	0.117456	Phenylalanine	CREBBP				intronic
16	3885109	G	C	rs75459669	0.739215	Phenylalanine	CREBBP				intronic
16	3895870	AAACT	A	rs75459669	0.26672	Phenylalanine	CREBBP				intronic
16	3797909	T	A	rs75459669	0.361896	Phenylalanine	CREBBP				intronic
16	3917883	C	A	rs75459669	0.116845	Phenylalanine	CREBBP				intronic
16	3869364	T	C	rs75459669	0.498185	Phenylalanine	CREBBP				intronic
16	3848605	T	C	rs75459669	0.576543	Phenylalanine	CREBBP				intronic
16	3895914	C	T	rs75459669	0.539462	Phenylalanine	CREBBP				intronic
16	3855254	G	A	rs75735554	0.673595	Phenylalanine	CREBBP				intronic
16	3839833	A	G	rs75735554	0.367213	Phenylalanine	CREBBP				intronic
16	3838298	C	T	rs75735554	0.816111	Phenylalanine	CREBBP				intronic
16	3798912	C	T	rs75735554	0.335059	Phenylalanine	CREBBP				intronic
16	3779060	G	A	rs75735554	0.529229	Phenylalanine	CREBBP	synonymous SNV	c.C5874T,c.C5988T	p.A1958A,CREBBP,p.A1996A	exonic
16	3876727	T	C	rs75735554	0.318578	Phenylalanine	CREBBP				intronic
16	3778427	T	C	rs75735554	0.64401	Phenylalanine	CREBBP	synonymous SNV	c.A6507G,c.A6621G	p.Q2169Q,CREBBP,p.Q2207Q	exonic
16	3921200	T	A	rs75735554	0.445175	Tryptophan	CREBBP				intronic
16	3785356	G	A	rs75735554	0.745701	Tryptophan	CREBBP				intronic
16	3797161	C	T	rs75735554	0.549674	Tryptophan	CREBBP				intronic
16	3899526	C	CT	rs75735554	0.172745	Tryptophan	CREBBP				intronic
16	3892968	C	CAAAAAAAAAAAA	rs75735554	0.0922957	Tryptophan	CREBBP				intronic
16	3811556	A	G	rs75735554	0.496769	Tryptophan	CREBBP				intronic
16	3829178	G	A	rs75735554	0.172808	Tryptophan	CREBBP				intronic
16	3896411	G	C	rs75735554	0.305751	Tryptophan	CREBBP				intronic
16	3809541	T	A	rs75735554	0.230034	Tryptophan	CREBBP				intronic
16	3902036	CAAAAAAAAAAAAAAAAAAAAAAAAAAAA	C	rs75735554	0.41607	Tryptophan	CREBBP				intronic
16	3921234	A	C	rs75735554	0.998285	Tryptophan	CREBBP				intronic
16	3777693	A	AG	rs75735554	0.0982309	Tryptophan	CREBBP				UTR3
16	3818137	GTTTTTTTTTTTTTTTTTT	G	rs75735554	0.605558	Tryptophan	CREBBP				intronic
16	3891114	A	C	rs75735554	0.555414	Tryptophan	CREBBP				intronic
16	3893424	AT	A	rs75735554	0.232739	Tryptophan	CREBBP				intronic
16	3779777	G	C	rs75735554	0.367622	Tryptophan	CREBBP	synonymous SNV	c.C5157G,c.C5271G	p.G1719G,CREBBP,p.G1757G	exonic
16	3852776	C	T	rs75735554	0.291053	Tryptophan	CREBBP				intronic
16	3796147	T	C	rs75735554	0.101476	Tryptophan	CREBBP				intronic
16	3876925	C	T	rs75735554	0.588318	Tryptophan	CREBBP				intronic
16	3775962	C	T	rs75735554	0.822163	Tryptophan	CREBBP				UTR3
16	3778337	G	A	rs75735554	0.531821	Tryptophan	CREBBP	synonymous SNV	c.C6597T,c.C6711T	p.P2199P,CREBBP,p.P2237P	exonic
16	3785564	G	A	rs75735554	0.00855681	Tryptophan	CREBBP				intronic
16	3878533	C	A	rs75956549	0.552691	Tryptophan	CREBBP				intronic
16	3925203	G	A	rs75956549	0.54467	Tryptophan	CREBBP				intronic
16	3907078	C	A	rs75956549	0.223019	Tryptophan	CREBBP				intronic
16	3886434	CA	C	rs75956549	0.34912	Tryptophan	CREBBP				intronic
16	3909385	G	T	rs75956549	0.980929	Tryptophan	CREBBP				intronic
16	3811596	C	T	rs75956549	0.98094	Tryptophan	CREBBP				intronic
16	3921194	T	A	rs75956549	0.356504	Tryptophan	CREBBP				intronic
16	3802599	T	A	rs75956549	0.177534	Tryptophan	CREBBP				intronic
16	3782090	A	G	rs75956549	0.298935	Tryptophan	CREBBP				intronic
16	3913378	A	T	rs75956549	0.494891	Tryptophan	CREBBP				intronic
16	3790186	T	G	rs75956549	0.0228239	Tryptophan	CREBBP				intronic
16	3912570	G	C	rs75956549	0.254109	Tryptophan	CREBBP				intronic
16	3775169	G	A	rs75956549	0.462074	Tryptophan	CREBBP				UTR3
16	3846735	T	G	rs75956549	0.129088	Tryptophan	CREBBP				intronic
16	3846071	C	T	rs75956549	0.867469	Tryptophan	CREBBP				intronic
16	3924937	C	T	rs75956549	0.328572	Tryptophan	CREBBP				intronic
16	3898088	T	G	rs75956549	0.175678	Tryptophan	CREBBP				intronic
16	3851910	T	C	rs75956549	0.816221	Tryptophan	CREBBP				intronic
16	3794014	T	C	rs75956549	0.93117	Tryptophan	CREBBP				intronic
16	3928215	C	T	rs75956549	0.697712	Tryptophan	CREBBP				intronic
16	3875330	T	C	rs75956549	0.571843	Tryptophan	CREBBP				intronic
16	3925600	G	C	rs75956549	0.365255	Tryptophan	CREBBP				intronic
16	3912314	T	C	rs75956549	0.559114	Tryptophan	CREBBP				intronic
16	3887279	T	C	rs75956549	0.398385	Tryptophan	CREBBP				intronic
16	3799857	T	C	rs75956549	0.311049	Tryptophan	CREBBP				intronic
16	3775352	C	G	rs75956549	0.406968	Tryptophan	CREBBP				UTR3
16	3890293	A	G	rs75956549	0.533458	Tryptophan	CREBBP				intronic
[truncated: 263 more rows]

## Sheet: Ep300_AA full
CHROM	POS	REF	ALT	snp ID	P	Amino acid traits	gene	Function	nucleotide_change	AA_change	gene.func
22	41512746	G	A	rs5758234	0.0231065	4_Hydroxyproline	EP300				intronic
22	41503797	T	A	rs183946451	0.0765149	4_Hydroxyproline	EP300				intronic
22	41520321	CTTAA	C	rs376044397	0.0862226	4_Hydroxyproline	EP300				intronic
22	41494002	AT	A	rs556679821	0.123329	4_Hydroxyproline	EP300				intronic
22	41520729	A	G	rs117390547	0.287053	4_Hydroxyproline	EP300				intronic
22	41525368	A	T	rs117969102	0.31096	4_Hydroxyproline	EP300				intronic
22	41508525	T	C	rs141437709	0.32794	4_Hydroxyproline	EP300				intronic
22	41527628	A	G	rs146242251	0.527646	4_Hydroxyproline	EP300	nonsynonymous SNV	c.A1519G	p.S507G	exonic
22	41495155	GTC	G	rs200028009	0.800033	4_Hydroxyproline	EP300				intronic
22	41559837	G	T	rs562893717	0.819582	4_Hydroxyproline	EP300				intronic
22	41540653	G	A	rs1569856	0.0394377	4_Hydroxyproline	EP300				intronic
22	41489173	A	T	rs532728896	0.984478	4_Hydroxyproline	EP300				intronic
22	41526488	G	A	rs148082369	0.926592	4_Hydroxyproline	EP300				intronic
22	41512224	T	C	rs117539041	0.313845	4_Hydroxyproline	EP300				intronic
22	41574196	A	G	rs188035979	0.956858	4_Hydroxyproline	EP300	nonsynonymous SNV	c.A6481G	p.M2161V	exonic
22	41537568	G	C	rs118010068	0.31096	4_Hydroxyproline	EP300				intronic
22	41550586	T	C	rs75348702	0.375786	4_Hydroxyproline	EP300				intronic
22	41536759	G	A	rs78392851	0.651131	4_Hydroxyproline	EP300				intronic
22	41542053	A	G	rs142281674	0.381555	4_Hydroxyproline	EP300				intronic
22	41542512	G	T	rs151267327	0.959239	4_Hydroxyproline	EP300				intronic
22	41525084	A	G	rs531823271	0.722339	4_Hydroxyproline	EP300				intronic
22	41497319	C	T	rs145000172	0.223949	4_Hydroxyproline	EP300				intronic
22	41506963	C	CT	rs57411594	0.602493	4_Hydroxyproline	EP300				intronic
22	41510828	GA	G		0.39305	4_Hydroxyproline	EP300				intronic
22	41491116	C	T	rs78693562	0.530858	4_Hydroxyproline	EP300				intronic
22	41542445	A	G	rs185892497	0.325283	4_Hydroxyproline	EP300				intronic
22	41534154	C	T	rs190465517	0.614893	4_Hydroxyproline	EP300				intronic
22	41565438	C	A	rs116922868	0.112159	4_Hydroxyproline	EP300				intronic
22	41532329	A	G	rs139602653	0.5217	4_Hydroxyproline	EP300				intronic
22	41555781	C	T	rs149935966	0.705764	4_Hydroxyproline	EP300				intronic
22	41521712	T	A	rs117458985	0.627349	4_Hydroxyproline	EP300				intronic
22	41542169	A	AT	rs397831788	0.700458	4_Hydroxyproline	EP300				intronic
22	41506121	GC	G	rs71328770	0.79825	4_Hydroxyproline	EP300				intronic
22	41531753	T	C	rs141721816	0.0765149	4_Hydroxyproline	EP300				intronic
22	41533070	GA	G	rs10717148	0.945015	4_Hydroxyproline	EP300				intronic
22	41528290	C	CT	rs532779902	0.367816	4_Hydroxyproline	EP300				intronic
22	41512746	G	A	rs5758234	0.377016	Histidine	EP300				intronic
22	41503797	T	A	rs183946451	0.208462	Histidine	EP300				intronic
22	41520321	CTTAA	C	rs376044397	0.809546	Histidine	EP300				intronic
22	41494002	AT	A	rs556679821	0.297287	Histidine	EP300				intronic
22	41520729	A	G	rs117390547	0.0711829	Histidine	EP300				intronic
22	41525368	A	T	rs117969102	0.803346	Histidine	EP300				intronic
22	41508525	T	C	rs141437709	0.804633	Histidine	EP300				intronic
22	41527628	A	G	rs146242251	0.908299	Histidine	EP300	nonsynonymous SNV	c.A1519G	p.S507G	exonic
22	41495155	GTC	G	rs200028009	0.895113	Histidine	EP300				intronic
22	41559837	G	T	rs562893717	0.574632	Histidine	EP300				intronic
22	41540653	G	A	rs1569856	0.400877	Histidine	EP300				intronic
22	41489173	A	T	rs532728896	0.198953	Histidine	EP300				intronic
22	41526488	G	A	rs148082369	0.609208	Histidine	EP300				intronic
22	41512224	T	C	rs117539041	0.0923575	Histidine	EP300				intronic
22	41574196	A	G	rs188035979	0.206619	Histidine	EP300	nonsynonymous SNV	c.A6481G	p.M2161V	exonic
22	41537568	G	C	rs118010068	0.803346	Histidine	EP300				intronic
22	41550586	T	C	rs75348702	0.487013	Histidine	EP300				intronic
22	41536759	G	A	rs78392851	0.642964	Histidine	EP300				intronic
22	41542053	A	G	rs142281674	0.495675	Histidine	EP300				intronic
22	41542512	G	T	rs151267327	0.770954	Histidine	EP300				intronic
22	41525084	A	G	rs531823271	0.270814	Histidine	EP300				intronic
22	41497319	C	T	rs145000172	0.584136	Histidine	EP300				intronic
22	41506963	C	CT	rs57411594	0.869105	Histidine	EP300				intronic
22	41510828	GA	G		0.382095	Histidine	EP300				intronic
22	41491116	C	T	rs78693562	0.108813	Histidine	EP300				intronic
22	41542445	A	G	rs185892497	0.565764	Histidine	EP300				intronic
22	41534154	C	T	rs190465517	0.341678	Histidine	EP300				intronic
22	41565438	C	A	rs116922868	0.465196	Histidine	EP300				intronic
22	41532329	A	G	rs139602653	0.962174	Histidine	EP300				intronic
22	41555781	C	T	rs149935966	0.819806	Histidine	EP300				intronic
22	41521712	T	A	rs117458985	0.771355	Histidine	EP300				intronic
22	41542169	A	AT	rs397831788	0.718541	Histidine	EP300				intronic
22	41506121	GC	G	rs71328770	0.813327	Histidine	EP300				intronic
22	41531753	T	C	rs141721816	0.208462	Histidine	EP300				intronic
22	41533070	GA	G	rs10717148	0.815882	Histidine	EP300				intronic
22	41528290	C	CT	rs532779902	0.210791	Histidine	EP300				intronic
22	41512746	G	A	rs5758234	0.284191	Asparagine	EP300				intronic
22	41503797	T	A	rs183946451	0.241925	Asparagine	EP300				intronic
22	41520321	CTTAA	C	rs376044397	0.223063	Asparagine	EP300				intronic
22	41494002	AT	A	rs556679821	0.488497	Asparagine	EP300				intronic
22	41520729	A	G	rs117390547	0.0240448	Asparagine	EP300				intronic
22	41525368	A	T	rs117969102	0.638468	Asparagine	EP300				intronic
22	41508525	T	C	rs141437709	0.935712	Asparagine	EP300				intronic
22	41527628	A	G	rs146242251	0.610813	Asparagine	EP300	nonsynonymous SNV	c.A1519G	p.S507G	exonic
22	41495155	GTC	G	rs200028009	0.512786	Asparagine	EP300				intronic
22	41559837	G	T	rs562893717	0.648115	Asparagine	EP300				intronic
22	41540653	G	A	rs1569856	0.677572	Asparagine	EP300				intronic
22	41489173	A	T	rs532728896	0.841422	Asparagine	EP300				intronic
22	41526488	G	A	rs148082369	0.402871	Asparagine	EP300				intronic
22	41512224	T	C	rs117539041	0.036662	Asparagine	EP300				intronic
22	41574196	A	G	rs188035979	0.74326	Asparagine	EP300	nonsynonymous SNV	c.A6481G	p.M2161V	exonic
22	41537568	G	C	rs118010068	0.638468	Asparagine	EP300				intronic
22	41550586	T	C	rs75348702	0.561956	Asparagine	EP300				intronic
22	41536759	G	A	rs78392851	0.0812547	Asparagine	EP300				intronic
22	41542053	A	G	rs142281674	0.984581	Asparagine	EP300				intronic
22	41542512	G	T	rs151267327	0.55109	Asparagine	EP300				intronic
22	41525084	A	G	rs531823271	0.666186	Asparagine	EP300				intronic
22	41497319	C	T	rs145000172	0.476256	Asparagine	EP300				intronic
22	41506963	C	CT	rs57411594	0.487576	Asparagine	EP300				intronic
22	41510828	GA	G		0.465496	Asparagine	EP300				intronic
22	41491116	C	T	rs78693562	0.214681	Asparagine	EP300				intronic
22	41542445	A	G	rs185892497	0.796692	Asparagine	EP300				intronic
22	41534154	C	T	rs190465517	0.997609	Asparagine	EP300				intronic
22	41565438	C	A	rs116922868	0.616233	Asparagine	EP300				intronic
22	41532329	A	G	rs139602653	0.900831	Asparagine	EP300				intronic
22	41555781	C	T	rs149935966	0.651081	Asparagine	EP300				intronic
22	41521712	T	A	rs117458985	0.645564	Asparagine	EP300				intronic
22	41542169	A	AT	rs397831788	0.602138	Asparagine	EP300				intronic
22	41506121	GC	G	rs71328770	0.76817	Asparagine	EP300				intronic
22	41531753	T	C	rs141721816	0.241925	Asparagine	EP300				intronic
22	41533070	GA	G	rs10717148	0.168238	Asparagine	EP300				intronic
22	41528290	C	CT	rs532779902	0.957761	Asparagine	EP300				intronic
22	41512746	G	A	rs5758234	0.40511	Serine	EP300				intronic
22	41503797	T	A	rs183946451	0.0267728	Serine	EP300				intronic
22	41520321	CTTAA	C	rs376044397	0.835418	Serine	EP300				intronic
22	41494002	AT	A	rs556679821	0.550164	Serine	EP300				intronic
22	41520729	A	G	rs117390547	0.0494453	Serine	EP300				intronic
22	41525368	A	T	rs117969102	0.960693	Serine	EP300				intronic
22	41508525	T	C	rs141437709	0.940576	Serine	EP300				intronic
22	41527628	A	G	rs146242251	0.947691	Serine	EP300	nonsynonymous SNV	c.A1519G	p.S507G	exonic
22	41495155	GTC	G	rs200028009	0.564624	Serine	EP300				intronic
22	41559837	G	T	rs562893717	0.123776	Serine	EP300				intronic
22	41540653	G	A	rs1569856	0.294494	Serine	EP300				intronic
22	41489173	A	T	rs532728896	0.485979	Serine	EP300				intronic
22	41526488	G	A	rs148082369	0.370696	Serine	EP300				intronic
22	41512224	T	C	rs117539041	0.0550102	Serine	EP300				intronic
22	41574196	A	G	rs188035979	0.619222	Serine	EP300	nonsynonymous SNV	c.A6481G	p.M2161V	exonic
22	41537568	G	C	rs118010068	0.960693	Serine	EP300				intronic
22	41550586	T	C	rs75348702	0.172448	Serine	EP300				intronic
22	41536759	G	A	rs78392851	0.473277	Serine	EP300				intronic
22	41542053	A	G	rs142281674	0.685072	Serine	EP300				intronic
22	41542512	G	T	rs151267327	0.798557	Serine	EP300				intronic
22	41525084	A	G	rs531823271	0.605767	Serine	EP300				intronic
22	41497319	C	T	rs145000172	0.282038	Serine	EP300				intronic
22	41506963	C	CT	rs57411594	0.231748	Serine	EP300				intronic
22	41510828	GA	G		0.0940333	Serine	EP300				intronic
22	41491116	C	T	rs78693562	0.65573	Serine	EP300				intronic
22	41542445	A	G	rs185892497	0.0704979	Serine	EP300				intronic
22	41534154	C	T	rs190465517	0.873955	Serine	EP300				intronic
22	41565438	C	A	rs116922868	0.39768	Serine	EP300				intronic
22	41532329	A	G	rs139602653	0.906082	Serine	EP300				intronic
22	41555781	C	T	rs149935966	0.783112	Serine	EP300				intronic
22	41521712	T	A	rs117458985	0.850716	Serine	EP300				intronic
22	41542169	A	AT	rs397831788	0.663679	Serine	EP300				intronic
22	41506121	GC	G	rs71328770	0.719029	Serine	EP300				intronic
22	41531753	T	C	rs141721816	0.0267728	Serine	EP300				intronic
22	41533070	GA	G	rs10717148	0.517915	Serine	EP300				intronic
22	41528290	C	CT	rs532779902	0.27988	Serine	EP300				intronic
22	41512746	G	A	rs5758234	0.381952	Glutamine	EP300				intronic
22	41503797	T	A	rs183946451	0.198778	Glutamine	EP300				intronic
22	41520321	CTTAA	C	rs376044397	0.970885	Glutamine	EP300				intronic
22	41494002	AT	A	rs556679821	0.796721	Glutamine	EP300				intronic
22	41520729	A	G	rs117390547	0.0950478	Glutamine	EP300				intronic
22	41525368	A	T	rs117969102	0.335617	Glutamine	EP300				intronic
22	41508525	T	C	rs141437709	0.727267	Glutamine	EP300				intronic
22	41527628	A	G	rs146242251	0.434671	Glutamine	EP300	nonsynonymous SNV	c.A1519G	p.S507G	exonic
22	41495155	GTC	G	rs200028009	0.757307	Glutamine	EP300				intronic
22	41559837	G	T	rs562893717	0.620478	Glutamine	EP300				intronic
22	41540653	G	A	rs1569856	0.322714	Glutamine	EP300				intronic
22	41489173	A	T	rs532728896	0.828262	Glutamine	EP300				intronic
22	41526488	G	A	rs148082369	0.346597	Glutamine	EP300				intronic
22	41512224	T	C	rs117539041	0.139358	Glutamine	EP300				intronic
22	41574196	A	G	rs188035979	0.308796	Glutamine	EP300	nonsynonymous SNV	c.A6481G	p.M2161V	exonic
22	41537568	G	C	rs118010068	0.335617	Glutamine	EP300				intronic
22	41550586	T	C	rs75348702	0.445017	Glutamine	EP300				intronic
22	41536759	G	A	rs78392851	0.472211	Glutamine	EP300				intronic
22	41542053	A	G	rs142281674	0.89386	Glutamine	EP300				intronic
22	41542512	G	T	rs151267327	0.407363	Glutamine	EP300				intronic
22	41525084	A	G	rs531823271	0.689873	Glutamine	EP300				intronic
22	41497319	C	T	rs145000172	0.912603	Glutamine	EP300				intronic
22	41506963	C	CT	rs57411594	0.367846	Glutamine	EP300				intronic
22	41510828	GA	G		0.869275	Glutamine	EP300				intronic
22	41491116	C	T	rs78693562	0.947284	Glutamine	EP300				intronic
22	41542445	A	G	rs185892497	0.378678	Glutamine	EP300				intronic
22	41534154	C	T	rs190465517	0.795977	Glutamine	EP300				intronic
22	41565438	C	A	rs116922868	0.204451	Glutamine	EP300				intronic
22	41532329	A	G	rs139602653	0.600303	Glutamine	EP300				intronic
22	41555781	C	T	rs149935966	0.32317	Glutamine	EP300				intronic
22	41521712	T	A	rs117458985	0.78854	Glutamine	EP300				intronic
22	41542169	A	AT	rs397831788	0.123186	Glutamine	EP300				intronic
22	41506121	GC	G	rs71328770	0.708675	Glutamine	EP300				intronic
22	41531753	T	C	rs141721816	0.198778	Glutamine	EP300				intronic
22	41533070	GA	G	rs10717148	0.268138	Glutamine	EP300				intronic
22	41528290	C	CT	rs532779902	0.934356	Glutamine	EP300				intronic
22	41512746	G	A	rs5758234	0.458999	Arginine	EP300				intronic
22	41503797	T	A	rs183946451	0.13767	Arginine	EP300				intronic
22	41520321	CTTAA	C	rs376044397	0.0529049	Arginine	EP300				intronic
22	41494002	AT	A	rs556679821	0.73042	Arginine	EP300				intronic
22	41520729	A	G	rs117390547	0.407912	Arginine	EP300				intronic
22	41525368	A	T	rs117969102	0.439958	Arginine	EP300				intronic
22	41508525	T	C	rs141437709	0.594463	Arginine	EP300				intronic
22	41527628	A	G	rs146242251	0.821018	Arginine	EP300	nonsynonymous SNV	c.A1519G	p.S507G	exonic
22	41495155	GTC	G	rs200028009	0.694031	Arginine	EP300				intronic
22	41559837	G	T	rs562893717	0.608896	Arginine	EP300				intronic
22	41540653	G	A	rs1569856	0.523792	Arginine	EP300				intronic
22	41489173	A	T	rs532728896	0.0383161	Arginine	EP300				intronic
22	41526488	G	A	rs148082369	0.376178	Arginine	EP300				intronic
22	41512224	T	C	rs117539041	0.387902	Arginine	EP300				intronic
22	41574196	A	G	rs188035979	0.0496729	Arginine	EP300	nonsynonymous SNV	c.A6481G	p.M2161V	exonic
22	41537568	G	C	rs118010068	0.439958	Arginine	EP300				intronic
22	41550586	T	C	rs75348702	0.0584409	Arginine	EP300				intronic
22	41536759	G	A	rs78392851	0.886272	Arginine	EP300				intronic
22	41542053	A	G	rs142281674	0.781103	Arginine	EP300				intronic
22	41542512	G	T	rs151267327	0.772702	Arginine	EP300				intronic
22	41525084	A	G	rs531823271	0.04028	Arginine	EP300				intronic
22	41497319	C	T	rs145000172	0.641845	Arginine	EP300				intronic
22	41506963	C	CT	rs57411594	0.304187	Arginine	EP300				intronic
22	41510828	GA	G		0.162167	Arginine	EP300				intronic
22	41491116	C	T	rs78693562	0.579797	Arginine	EP300				intronic
22	41542445	A	G	rs185892497	0.309171	Arginine	EP300				intronic
22	41534154	C	T	rs190465517	0.36375	Arginine	EP300				intronic
22	41565438	C	A	rs116922868	0.909506	Arginine	EP300				intronic
22	41532329	A	G	rs139602653	0.416117	Arginine	EP300				intronic
22	41555781	C	T	rs149935966	0.769687	Arginine	EP300				intronic
22	41521712	T	A	rs117458985	0.446004	Arginine	EP300				intronic
22	41542169	A	AT	rs397831788	0.276701	Arginine	EP300				intronic
22	41506121	GC	G	rs71328770	0.276956	Arginine	EP300				intronic
22	41531753	T	C	rs141721816	0.13767	Arginine	EP300				intronic
22	41533070	GA	G	rs10717148	0.976708	Arginine	EP300				intronic
22	41528290	C	CT	rs532779902	0.443497	Arginine	EP300				intronic
22	41512746	G	A	rs5758234	0.876468	Glycine	EP300				intronic
22	41503797	T	A	rs183946451	0.159104	Glycine	EP300				intronic
22	41520321	CTTAA	C	rs376044397	0.756082	Glycine	EP300				intronic
22	41494002	AT	A	rs556679821	0.656138	Glycine	EP300				intronic
22	41520729	A	G	rs117390547	0.114539	Glycine	EP300				intronic
22	41525368	A	T	rs117969102	0.37927	Glycine	EP300				intronic
22	41508525	T	C	rs141437709	0.513389	Glycine	EP300				intronic
22	41527628	A	G	rs146242251	0.112907	Glycine	EP300	nonsynonymous SNV	c.A1519G	p.S507G	exonic
22	41495155	GTC	G	rs200028009	0.361845	Glycine	EP300				intronic
22	41559837	G	T	rs562893717	0.486349	Glycine	EP300				intronic
22	41540653	G	A	rs1569856	0.567555	Glycine	EP300				intronic
22	41489173	A	T	rs532728896	0.138909	Glycine	EP300				intronic
22	41526488	G	A	rs148082369	0.343639	Glycine	EP300				intronic
22	41512224	T	C	rs117539041	0.153144	Glycine	EP300				intronic
22	41574196	A	G	rs188035979	0.808146	Glycine	EP300	nonsynonymous SNV	c.A6481G	p.M2161V	exonic
22	41537568	G	C	rs118010068	0.37927	Glycine	EP300				intronic
22	41550586	T	C	rs75348702	0.241416	Glycine	EP300				intronic
22	41536759	G	A	rs78392851	0.248723	Glycine	EP300				intronic
22	41542053	A	G	rs142281674	0.727672	Glycine	EP300				intronic
22	41542512	G	T	rs151267327	0.0873742	Glycine	EP300				intronic
22	41525084	A	G	rs531823271	0.183565	Glycine	EP300				intronic
22	41497319	C	T	rs145000172	0.910995	Glycine	EP300				intronic
22	41506963	C	CT	rs57411594	0.904982	Glycine	EP300				intronic
22	41510828	GA	G		0.423638	Glycine	EP300				intronic
22	41491116	C	T	rs78693562	0.833242	Glycine	EP300				intronic
22	41542445	A	G	rs185892497	0.338405	Glycine	EP300				intronic
22	41534154	C	T	rs190465517	0.252474	Glycine	EP300				intronic
22	41565438	C	A	rs116922868	0.961768	Glycine	EP300				intronic
22	41532329	A	G	rs139602653	0.428134	Glycine	EP300				intronic
22	41555781	C	T	rs149935966	0.0909513	Glycine	EP300				intronic
22	41521712	T	A	rs117458985	0.661655	Glycine	EP300				intronic
22	41542169	A	AT	rs397831788	0.0666595	Glycine	EP300				intronic
22	41506121	GC	G	rs71328770	0.724999	Glycine	EP300				intronic
22	41531753	T	C	rs141721816	0.159104	Glycine	EP300				intronic
22	41533070	GA	G	rs10717148	0.741039	Glycine	EP300				intronic
22	41528290	C	CT	rs532779902	0.913473	Glycine	EP300				intronic
22	41512746	G	A	rs5758234	0.339812	Homoserine	EP300				intronic
22	41503797	T	A	rs183946451	0.842384	Homoserine	EP300				intronic
22	41520321	CTTAA	C	rs376044397	0.261899	Homoserine	EP300				intronic
22	41494002	AT	A	rs556679821	0.260182	Homoserine	EP300				intronic
22	41520729	A	G	rs117390547	0.564558	Homoserine	EP300				intronic
22	41525368	A	T	rs117969102	0.257239	Homoserine	EP300				intronic
22	41508525	T	C	rs141437709	0.401413	Homoserine	EP300				intronic
22	41527628	A	G	rs146242251	0.3279	Homoserine	EP300	nonsynonymous SNV	c.A1519G	p.S507G	exonic
22	41495155	GTC	G	rs200028009	0.883452	Homoserine	EP300				intronic
22	41559837	G	T	rs562893717	0.95592	Homoserine	EP300				intronic
22	41540653	G	A	rs1569856	0.961538	Homoserine	EP300				intronic
22	41489173	A	T	rs532728896	0.00624574	Homoserine	EP300				intronic
22	41526488	G	A	rs148082369	0.806443	Homoserine	EP300				intronic
22	41512224	T	C	rs117539041	0.623809	Homoserine	EP300				intronic
22	41574196	A	G	rs188035979	0.847837	Homoserine	EP300	nonsynonymous SNV	c.A6481G	p.M2161V	exonic
22	41537568	G	C	rs118010068	0.257239	Homoserine	EP300				intronic
22	41550586	T	C	rs75348702	0.435673	Homoserine	EP300				intronic
22	41536759	G	A	rs78392851	0.0681976	Homoserine	EP300				intronic
22	41542053	A	G	rs142281674	0.313881	Homoserine	EP300				intronic
22	41542512	G	T	rs151267327	0.376982	Homoserine	EP300				intronic
22	41525084	A	G	rs531823271	0.0105242	Homoserine	EP300				intronic
22	41497319	C	T	rs145000172	0.661999	Homoserine	EP300				intronic
22	41506963	C	CT	rs57411594	0.0732653	Homoserine	EP300				intronic
22	41510828	GA	G		0.0501451	Homoserine	EP300				intronic
22	41491116	C	T	rs78693562	0.751589	Homoserine	EP300				intronic
22	41542445	A	G	rs185892497	0.913684	Homoserine	EP300				intronic
22	41534154	C	T	rs190465517	0.544908	Homoserine	EP300				intronic
22	41565438	C	A	rs116922868	0.7701	Homoserine	EP300				intronic
22	41532329	A	G	rs139602653	0.309828	Homoserine	EP300				intronic
22	41555781	C	T	rs149935966	0.324762	Homoserine	EP300				intronic
22	41521712	T	A	rs117458985	0.812208	Homoserine	EP300				intronic
22	41542169	A	AT	rs397831788	0.571036	Homoserine	EP300				intronic
22	41506121	GC	G	rs71328770	0.30437	Homoserine	EP300				intronic
22	41531753	T	C	rs141721816	0.842384	Homoserine	EP300				intronic
22	41533070	GA	G	rs10717148	0.464447	Homoserine	EP300				intronic
22	41528290	C	CT	rs532779902	0.221689	Homoserine	EP300				intronic
22	41512746	G	A	rs5758234	0.00776007	Aspartic_acid	EP300				intronic
22	41503797	T	A	rs183946451	0.512245	Aspartic_acid	EP300				intronic
22	41520321	CTTAA	C	rs376044397	0.399796	Aspartic_acid	EP300				intronic
22	41494002	AT	A	rs556679821	0.240023	Aspartic_acid	EP300				intronic
22	41520729	A	G	rs117390547	0.26542	Aspartic_acid	EP300				intronic
22	41525368	A	T	rs117969102	0.8049	Aspartic_acid	EP300				intronic
22	41508525	T	C	rs141437709	0.157572	Aspartic_acid	EP300				intronic
22	41527628	A	G	rs146242251	0.173252	Aspartic_acid	EP300	nonsynonymous SNV	c.A1519G	p.S507G	exonic
22	41495155	GTC	G	rs200028009	0.165835	Aspartic_acid	EP300				intronic
22	41559837	G	T	rs562893717	0.123465	Aspartic_acid	EP300				intronic
22	41540653	G	A	rs1569856	0.0135606	Aspartic_acid	EP300				intronic
22	41489173	A	T	rs532728896	0.665153	Aspartic_acid	EP300				intronic
22	41526488	G	A	rs148082369	0.175493	Aspartic_acid	EP300				intronic
22	41512224	T	C	rs117539041	0.245214	Aspartic_acid	EP300				intronic
22	41574196	A	G	rs188035979	0.308352	Aspartic_acid	EP300	nonsynonymous SNV	c.A6481G	p.M2161V	exonic
22	41537568	G	C	rs118010068	0.8049	Aspartic_acid	EP300				intronic
22	41550586	T	C	rs75348702	0.275628	Aspartic_acid	EP300				intronic
22	41536759	G	A	rs78392851	0.3329	Aspartic_acid	EP300				intronic
22	41542053	A	G	rs142281674	0.659896	Aspartic_acid	EP300				intronic
22	41542512	G	T	rs151267327	0.217949	Aspartic_acid	EP300				intronic
22	41525084	A	G	rs531823271	0.789647	Aspartic_acid	EP300				intronic
22	41497319	C	T	rs145000172	0.776943	Aspartic_acid	EP300				intronic
22	41506963	C	CT	rs57411594	0.0342218	Aspartic_acid	EP300				intronic
22	41510828	GA	G		0.0384511	Aspartic_acid	EP300				intronic
22	41491116	C	T	rs78693562	0.26576	Aspartic_acid	EP300				intronic
22	41542445	A	G	rs185892497	0.715846	Aspartic_acid	EP300				intronic
22	41534154	C	T	rs190465517	0.855661	Aspartic_acid	EP300				intronic
22	41565438	C	A	rs116922868	0.0748519	Aspartic_acid	EP300				intronic
22	41532329	A	G	rs139602653	0.145632	Aspartic_acid	EP300				intronic
22	41555781	C	T	rs149935966	0.305967	Aspartic_acid	EP300				intronic
22	41521712	T	A	rs117458985	0.159185	Aspartic_acid	EP300				intronic
22	41542169	A	AT	rs397831788	0.223534	Aspartic_acid	EP300				intronic
22	41506121	GC	G	rs71328770	0.00682829	Aspartic_acid	EP300				intronic
22	41531753	T	C	rs141721816	0.512245	Aspartic_acid	EP300				intronic
22	41533070	GA	G	rs10717148	0.422642	Aspartic_acid	EP300				intronic
22	41528290	C	CT	rs532779902	0.445475	Aspartic_acid	EP300				intronic
22	41512746	G	A	rs5758234	0.366397	Citrulline	EP300				intronic
22	41503797	T	A	rs183946451	0.00993213	Citrulline	EP300				intronic
22	41520321	CTTAA	C	rs376044397	0.695097	Citrulline	EP300				intronic
22	41494002	AT	A	rs556679821	0.748905	Citrulline	EP300				intronic
22	41520729	A	G	rs117390547	0.0686906	Citrulline	EP300				intronic
22	41525368	A	T	rs117969102	0.427005	Citrulline	EP300				intronic
22	41508525	T	C	rs141437709	0.603965	Citrulline	EP300				intronic
22	41527628	A	G	rs146242251	0.0773102	Citrulline	EP300	nonsynonymous SNV	c.A1519G	p.S507G	exonic
22	41495155	GTC	G	rs200028009	0.690561	Citrulline	EP300				intronic
22	41559837	G	T	rs562893717	0.950971	Citrulline	EP300				intronic
22	41540653	G	A	rs1569856	0.443884	Citrulline	EP300				intronic
22	41489173	A	T	rs532728896	0.158491	Citrulline	EP300				intronic
22	41526488	G	A	rs148082369	0.661336	Citrulline	EP300				intronic
22	41512224	T	C	rs117539041	0.0785332	Citrulline	EP300				intronic
22	41574196	A	G	rs188035979	0.356951	Citrulline	EP300	nonsynonymous SNV	c.A6481G	p.M2161V	exonic
22	41537568	G	C	rs118010068	0.427005	Citrulline	EP300				intronic
22	41550586	T	C	rs75348702	0.0577972	Citrulline	EP300				intronic
22	41536759	G	A	rs78392851	0.810072	Citrulline	EP300				intronic
22	41542053	A	G	rs142281674	0.796469	Citrulline	EP300				intronic
22	41542512	G	T	rs151267327	0.0585431	Citrulline	EP300				intronic
22	41525084	A	G	rs531823271	0.299055	Citrulline	EP300				intronic
22	41497319	C	T	rs145000172	0.542965	Citrulline	EP300				intronic
22	41506963	C	CT	rs57411594	0.221394	Citrulline	EP300				intronic
22	41510828	GA	G		0.199195	Citrulline	EP300				intronic
22	41491116	C	T	rs78693562	0.984793	Citrulline	EP300				intronic
22	41542445	A	G	rs185892497	0.034508	Citrulline	EP300				intronic
22	41534154	C	T	rs190465517	0.792302	Citrulline	EP300				intronic
22	41565438	C	A	rs116922868	0.21946	Citrulline	EP300				intronic
22	41532329	A	G	rs139602653	0.592563	Citrulline	EP300				intronic
22	41555781	C	T	rs149935966	0.0342921	Citrulline	EP300				intronic
22	41521712	T	A	rs117458985	0.949697	Citrulline	EP300				intronic
22	41542169	A	AT	rs397831788	0.624362	Citrulline	EP300				intronic
22	41506121	GC	G	rs71328770	0.424178	Citrulline	EP300				intronic
22	41531753	T	C	rs141721816	0.00993213	Citrulline	EP300				intronic
22	41533070	GA	G	rs10717148	0.693873	Citrulline	EP300				intronic
22	41528290	C	CT	rs532779902	0.232221	Citrulline	EP300				intronic
22	41512746	G	A	rs5758234	0.0372959	Glutamic_acid	EP300				intronic
22	41503797	T	A	rs183946451	0.907888	Glutamic_acid	EP300				intronic
22	41520321	CTTAA	C	rs376044397	0.154503	Glutamic_acid	EP300				intronic
22	41494002	AT	A	rs556679821	0.608754	Glutamic_acid	EP300				intronic
22	41520729	A	G	rs117390547	0.454323	Glutamic_acid	EP300				intronic
22	41525368	A	T	rs117969102	0.958508	Glutamic_acid	EP300				intronic
22	41508525	T	C	rs141437709	0.877962	Glutamic_acid	EP300				intronic
22	41527628	A	G	rs146242251	0.467878	Glutamic_acid	EP300	nonsynonymous SNV	c.A1519G	p.S507G	exonic
22	41495155	GTC	G	rs200028009	0.129514	Glutamic_acid	EP300				intronic
22	41559837	G	T	rs562893717	0.0534899	Glutamic_acid	EP300				intronic
22	41540653	G	A	rs1569856	0.174909	Glutamic_acid	EP300				intronic
22	41489173	A	T	rs532728896	0.00684721	Glutamic_acid	EP300				intronic
22	41526488	G	A	rs148082369	0.166866	Glutamic_acid	EP300				intronic
22	41512224	T	C	rs117539041	0.449553	Glutamic_acid	EP300				intronic
22	41574196	A	G	rs188035979	0.279242	Glutamic_acid	EP300	nonsynonymous SNV	c.A6481G	p.M2161V	exonic
22	41537568	G	C	rs118010068	0.958508	Glutamic_acid	EP300				intronic
22	41550586	T	C	rs75348702	0.0668508	Glutamic_acid	EP300				intronic
22	41536759	G	A	rs78392851	0.259661	Glutamic_acid	EP300				intronic
22	41542053	A	G	rs142281674	0.946493	Glutamic_acid	EP300				intronic
22	41542512	G	T	rs151267327	0.623296	Glutamic_acid	EP300				intronic
22	41525084	A	G	rs531823271	0.00596001	Glutamic_acid	EP300				intronic
22	41497319	C	T	rs145000172	0.25173	Glutamic_acid	EP300				intronic
22	41506963	C	CT	rs57411594	0.252587	Glutamic_acid	EP300				intronic
22	41510828	GA	G		0.58026	Glutamic_acid	EP300				intronic
22	41491116	C	T	rs78693562	0.243645	Glutamic_acid	EP300				intronic
22	41542445	A	G	rs185892497	0.981913	Glutamic_acid	EP300				intronic
22	41534154	C	T	rs190465517	0.817909	Glutamic_acid	EP300				intronic
22	41565438	C	A	rs116922868	0.0941584	Glutamic_acid	EP300				intronic
22	41532329	A	G	rs139602653	0.91006	Glutamic_acid	EP300				intronic
22	41555781	C	T	rs149935966	0.566289	Glutamic_acid	EP300				intronic
22	41521712	T	A	rs117458985	0.595709	Glutamic_acid	EP300				intronic
22	41542169	A	AT	rs397831788	0.0519005	Glutamic_acid	EP300				intronic
22	41506121	GC	G	rs71328770	0.563103	Glutamic_acid	EP300				intronic
22	41531753	T	C	rs141721816	0.907888	Glutamic_acid	EP300				intronic
22	41533070	GA	G	rs10717148	0.399935	Glutamic_acid	EP300				intronic
22	41528290	C	CT	rs532779902	0.243603	Glutamic_acid	EP300				intronic
22	41512746	G	A	rs5758234	0.789566	Cysteine	EP300				intronic
22	41503797	T	A	rs183946451	0.0760156	Cysteine	EP300				intronic
22	41520321	CTTAA	C	rs376044397	0.495219	Cysteine	EP300				intronic
22	41494002	AT	A	rs556679821	0.826885	Cysteine	EP300				intronic
22	41520729	A	G	rs117390547	0.0324529	Cysteine	EP300				intronic
22	41525368	A	T	rs117969102	0.348662	Cysteine	EP300				intronic
22	41508525	T	C	rs141437709	0.175716	Cysteine	EP300				intronic
22	41527628	A	G	rs146242251	0.707135	Cysteine	EP300	nonsynonymous SNV	c.A1519G	p.S507G	exonic
22	41495155	GTC	G	rs200028009	0.899664	Cysteine	EP300				intronic
22	41559837	G	T	rs562893717	0.995868	Cysteine	EP300				intronic
22	41540653	G	A	rs1569856	0.645416	Cysteine	EP300				intronic
22	41489173	A	T	rs532728896	0.652464	Cysteine	EP300				intronic
22	41526488	G	A	rs148082369	0.497122	Cysteine	EP300				intronic
22	41512224	T	C	rs117539041	0.0311148	Cysteine	EP300				intronic
22	41574196	A	G	rs188035979	0.187807	Cysteine	EP300	nonsynonymous SNV	c.A6481G	p.M2161V	exonic
22	41537568	G	C	rs118010068	0.348662	Cysteine	EP300				intronic
22	41550586	T	C	rs75348702	0.558723	Cysteine	EP300				intronic
22	41536759	G	A	rs78392851	0.109016	Cysteine	EP300				intronic
22	41542053	A	G	rs142281674	0.651886	Cysteine	EP300				intronic
22	41542512	G	T	rs151267327	0.829517	Cysteine	EP300				intronic
22	41525084	A	G	rs531823271	0.791035	Cysteine	EP300				intronic
22	41497319	C	T	rs145000172	0.589686	Cysteine	EP300				intronic
22	41506963	C	CT	rs57411594	0.132302	Cysteine	EP300				intronic
22	41510828	GA	G		0.0677036	Cysteine	EP300				intronic
22	41491116	C	T	rs78693562	0.0700597	Cysteine	EP300				intronic
22	41542445	A	G	rs185892497	0.207971	Cysteine	EP300				intronic
22	41534154	C	T	rs190465517	0.497763	Cysteine	EP300				intronic
22	41565438	C	A	rs116922868	0.725177	Cysteine	EP300				intronic
22	41532329	A	G	rs139602653	0.200992	Cysteine	EP300				intronic
22	41555781	C	T	rs149935966	0.725094	Cysteine	EP300				intronic
22	41521712	T	A	rs117458985	0.385225	Cysteine	EP300				intronic
22	41542169	A	AT	rs397831788	0.635268	Cysteine	EP300				intronic
22	41506121	GC	G	rs71328770	0.441296	Cysteine	EP300				intronic
22	41531753	T	C	rs141721816	0.0760156	Cysteine	EP300				intronic
22	41533070	GA	G	rs10717148	0.0338461	Cysteine	EP300				intronic
22	41528290	C	CT	rs532779902	0.896958	Cysteine	EP300				intronic
22	41512746	G	A	rs5758234	0.791274	Threonine	EP300				intronic
22	41503797	T	A	rs183946451	0.0770408	Threonine	EP300				intronic
22	41520321	CTTAA	C	rs376044397	0.714025	Threonine	EP300				intronic
22	41494002	AT	A	rs556679821	0.729675	Threonine	EP300				intronic
22	41520729	A	G	rs117390547	0.0449864	Threonine	EP300				intronic
22	41525368	A	T	rs117969102	0.375018	Threonine	EP300				intronic
22	41508525	T	C	rs141437709	0.273465	Threonine	EP300				intronic
22	41527628	A	G	rs146242251	0.745442	Threonine	EP300	nonsynonymous SNV	c.A1519G	p.S507G	exonic
22	41495155	GTC	G	rs200028009	0.870111	Threonine	EP300				intronic
22	41559837	G	T	rs562893717	0.909692	Threonine	EP300				intronic
22	41540653	G	A	rs1569856	0.681188	Threonine	EP300				intronic
22	41489173	A	T	rs532728896	0.774591	Threonine	EP300				intronic
22	41526488	G	A	rs148082369	0.536337	Threonine	EP300				intronic
22	41512224	T	C	rs117539041	0.0470284	Threonine	EP300				intronic
22	41574196	A	G	rs188035979	0.155953	Threonine	EP300	nonsynonymous SNV	c.A6481G	p.M2161V	exonic
22	41537568	G	C	rs118010068	0.375018	Threonine	EP300				intronic
22	41550586	T	C	rs75348702	0.57868	Threonine	EP300				intronic
22	41536759	G	A	rs78392851	0.109857	Threonine	EP300				intronic
22	41542053	A	G	rs142281674	0.60705	Threonine	EP300				intronic
22	41542512	G	T	rs151267327	0.894731	Threonine	EP300				intronic
22	41525084	A	G	rs531823271	0.903958	Threonine	EP300				intronic
22	41497319	C	T	rs145000172	0.779701	Threonine	EP300				intronic
22	41506963	C	CT	rs57411594	0.0950145	Threonine	EP300				intronic
22	41510828	GA	G		0.0490948	Threonine	EP300				intronic
22	41491116	C	T	rs78693562	0.0910029	Threonine	EP300				intronic
22	41542445	A	G	rs185892497	0.230945	Threonine	EP300				intronic
22	41534154	C	T	rs190465517	0.63622	Threonine	EP300				intronic
22	41565438	C	A	rs116922868	0.717616	Threonine	EP300				intronic
22	41532329	A	G	rs139602653	0.287232	Threonine	EP300				intronic
22	41555781	C	T	rs149935966	0.799536	Threonine	EP300				intronic
22	41521712	T	A	rs117458985	0.502751	Threonine	EP300				intronic
22	41542169	A	AT	rs397831788	0.631146	Threonine	EP300				intronic
22	41506121	GC	G	rs71328770	0.511315	Threonine	EP300				intronic
22	41531753	T	C	rs141721816	0.0770408	Threonine	EP300				intronic
22	41533070	GA	G	rs10717148	0.0291461	Threonine	EP300				intronic
22	41528290	C	CT	rs532779902	0.986851	Threonine	EP300				intronic
22	41512746	G	A	rs5758234	0.00841154	Alanine	EP300				intronic
22	41503797	T	A	rs183946451	0.883926	Alanine	EP300				intronic
22	41520321	CTTAA	C	rs376044397	0.619272	Alanine	EP300				intronic
22	41494002	AT	A	rs556679821	0.374041	Alanine	EP300				intronic
22	41520729	A	G	rs117390547	0.284304	Alanine	EP300				intronic
22	41525368	A	T	rs117969102	0.387725	Alanine	EP300				intronic
22	41508525	T	C	rs141437709	0.605676	Alanine	EP300				intronic
22	41527628	A	G	rs146242251	0.707744	Alanine	EP300	nonsynonymous SNV	c.A1519G	p.S507G	exonic
22	41495155	GTC	G	rs200028009	0.830162	Alanine	EP300				intronic
22	41559837	G	T	rs562893717	0.0957371	Alanine	EP300				intronic
22	41540653	G	A	rs1569856	0.741994	Alanine	EP300				intronic
22	41489173	A	T	rs532728896	0.762328	Alanine	EP300				intronic
22	41526488	G	A	rs148082369	0.799056	Alanine	EP300				intronic
22	41512224	T	C	rs117539041	0.310011	Alanine	EP300				intronic
22	41574196	A	G	rs188035979	0.136119	Alanine	EP300	nonsynonymous SNV	c.A6481G	p.M2161V	exonic
22	41537568	G	C	rs118010068	0.387725	Alanine	EP300				intronic
22	41550586	T	C	rs75348702	0.694452	Alanine	EP300				intronic
22	41536759	G	A	rs78392851	0.0163028	Alanine	EP300				intronic
22	41542053	A	G	rs142281674	0.400642	Alanine	EP300				intronic
22	41542512	G	T	rs151267327	0.462184	Alanine	EP300				intronic
22	41525084	A	G	rs531823271	0.901863	Alanine	EP300				intronic
22	41497319	C	T	rs145000172	0.804313	Alanine	EP300				intronic
22	41506963	C	CT	rs57411594	0.126289	Alanine	EP300				intronic
22	41510828	GA	G		0.82849	Alanine	EP300				intronic
22	41491116	C	T	rs78693562	0.0384493	Alanine	EP300				intronic
22	41542445	A	G	rs185892497	0.947728	Alanine	EP300				intronic
22	41534154	C	T	rs190465517	0.531605	Alanine	EP300				intronic
22	41565438	C	A	rs116922868	0.0243785	Alanine	EP300				intronic
22	41532329	A	G	rs139602653	0.564016	Alanine	EP300				intronic
22	41555781	C	T	rs149935966	0.652649	Alanine	EP300				intronic
22	41521712	T	A	rs117458985	0.938226	Alanine	EP300				intronic
22	41542169	A	AT	rs397831788	0.6217	Alanine	EP300				intronic
22	41506121	GC	G	rs71328770	0.398414	Alanine	EP300				intronic
22	41531753	T	C	rs141721816	0.883926	Alanine	EP300				intronic
22	41533070	GA	G	rs10717148	0.0764927	Alanine	EP300				intronic
22	41528290	C	CT	rs532779902	0.495031	Alanine	EP300				intronic
22	41512746	G	A	rs5758234	0.0165347	2_Aminoadipic_acid	EP300				intronic
22	41503797	T	A	rs183946451	0.123657	2_Aminoadipic_acid	EP300				intronic
22	41520321	CTTAA	C	rs376044397	0.43083	2_Aminoadipic_acid	EP300				intronic
22	41494002	AT	A	rs556679821	0.604057	2_Aminoadipic_acid	EP300				intronic
22	41520729	A	G	rs117390547	0.0236546	2_Aminoadipic_acid	EP300				intronic
22	41525368	A	T	rs117969102	0.604749	2_Aminoadipic_acid	EP300				intronic
22	41508525	T	C	rs141437709	0.570812	2_Aminoadipic_acid	EP300				intronic
22	41527628	A	G	rs146242251	0.676332	2_Aminoadipic_acid	EP300	nonsynonymous SNV	c.A1519G	p.S507G	exonic
22	41495155	GTC	G	rs200028009	0.805268	2_Aminoadipic_acid	EP300				intronic
22	41559837	G	T	rs562893717	0.735535	2_Aminoadipic_acid	EP300				intronic
22	41540653	G	A	rs1569856	0.383813	2_Aminoadipic_acid	EP300				intronic
22	41489173	A	T	rs532728896	0.045611	2_Aminoadipic_acid	EP300				intronic
22	41526488	G	A	rs148082369	0.853741	2_Aminoadipic_acid	EP300				intronic
22	41512224	T	C	rs117539041	0.0272943	2_Aminoadipic_acid	EP300				intronic
22	41574196	A	G	rs188035979	0.522778	2_Aminoadipic_acid	EP300	nonsynonymous SNV	c.A6481G	p.M2161V	exonic
22	41537568	G	C	rs118010068	0.604749	2_Aminoadipic_acid	EP300				intronic
22	41550586	T	C	rs75348702	0.0509728	2_Aminoadipic_acid	EP300				intronic
22	41536759	G	A	rs78392851	0.0762189	2_Aminoadipic_acid	EP300				intronic
22	41542053	A	G	rs142281674	0.0171135	2_Aminoadipic_acid	EP300				intronic
22	41542512	G	T	rs151267327	0.656986	2_Aminoadipic_acid	EP300				intronic
22	41525084	A	G	rs531823271	0.0305211	2_Aminoadipic_acid	EP300				intronic
22	41497319	C	T	rs145000172	0.29741	2_Aminoadipic_acid	EP300				intronic
22	41506963	C	CT	rs57411594	0.104424	2_Aminoadipic_acid	EP300				intronic
22	41510828	GA	G		0.649914	2_Aminoadipic_acid	EP300				intronic
22	41491116	C	T	rs78693562	0.177791	2_Aminoadipic_acid	EP300				intronic
22	41542445	A	G	rs185892497	0.167695	2_Aminoadipic_acid	EP300				intronic
22	41534154	C	T	rs190465517	0.169638	2_Aminoadipic_acid	EP300				intronic
22	41565438	C	A	rs116922868	0.0418035	2_Aminoadipic_acid	EP300				intronic
22	41532329	A	G	rs139602653	0.73708	2_Aminoadipic_acid	EP300				intronic
22	41555781	C	T	rs149935966	0.61169	2_Aminoadipic_acid	EP300				intronic
22	41521712	T	A	rs117458985	0.751774	2_Aminoadipic_acid	EP300				intronic
22	41542169	A	AT	rs397831788	0.285857	2_Aminoadipic_acid	EP300				intronic
22	41506121	GC	G	rs71328770	0.688483	2_Aminoadipic_acid	EP300				intronic
22	41531753	T	C	rs141721816	0.123657	2_Aminoadipic_acid	EP300				intronic
22	41533070	GA	G	rs10717148	0.0719304	2_Aminoadipic_acid	EP300				intronic
22	41528290	C	CT	rs532779902	0.355197	2_Aminoadipic_acid	EP300				intronic
22	41512746	G	A	rs5758234	0.0260667	Proline	EP300				intronic
22	41503797	T	A	rs183946451	0.636121	Proline	EP300				intronic
22	41520321	CTTAA	C	rs376044397	0.132241	Proline	EP300				intronic
22	41494002	AT	A	rs556679821	0.450606	Proline	EP300				intronic
22	41520729	A	G	rs117390547	0.270371	Proline	EP300				intronic
22	41525368	A	T	rs117969102	0.528205	Proline	EP300				intronic
22	41508525	T	C	rs141437709	0.216936	Proline	EP300				intronic
22	41527628	A	G	rs146242251	0.358845	Proline	EP300	nonsynonymous SNV	c.A1519G	p.S507G	exonic
22	41495155	GTC	G	rs200028009	0.311593	Proline	EP300				intronic
22	41559837	G	T	rs562893717	0.0470937	Proline	EP300				intronic
22	41540653	G	A	rs1569856	0.531731	Proline	EP300				intronic
22	41489173	A	T	rs532728896	0.704873	Proline	EP300				intronic
22	41526488	G	A	rs148082369	0.510356	Proline	EP300				intronic
22	41512224	T	C	rs117539041	0.310843	Proline	EP300				intronic
22	41574196	A	G	rs188035979	0.0171288	Proline	EP300	nonsynonymous SNV	c.A6481G	p.M2161V	exonic
22	41537568	G	C	rs118010068	0.528205	Proline	EP300				intronic
22	41550586	T	C	rs75348702	0.967564	Proline	EP300				intronic
22	41536759	G	A	rs78392851	0.637844	Proline	EP300				intronic
22	41542053	A	G	rs142281674	0.974982	Proline	EP300				intronic
22	41542512	G	T	rs151267327	0.576662	Proline	EP300				intronic
22	41525084	A	G	rs531823271	0.812582	Proline	EP300				intronic
22	41497319	C	T	rs145000172	0.2133	Proline	EP300				intronic
22	41506963	C	CT	rs57411594	0.187282	Proline	EP300				intronic
22	41510828	GA	G		0.66452	Proline	EP300				intronic
22	41491116	C	T	rs78693562	0.690483	Proline	EP300				intronic
22	41542445	A	G	rs185892497	0.635431	Proline	EP300				intronic
22	41534154	C	T	rs190465517	0.770897	Proline	EP300				intronic
22	41565438	C	A	rs116922868	0.114632	Proline	EP300				intronic
22	41532329	A	G	rs139602653	0.241695	Proline	EP300				intronic
22	41555781	C	T	rs149935966	0.602619	Proline	EP300				intronic
22	41521712	T	A	rs117458985	0.16268	Proline	EP300				intronic
22	41542169	A	AT	rs397831788	0.552163	Proline	EP300				intronic
22	41506121	GC	G	rs71328770	0.283217	Proline	EP300				intronic
22	41531753	T	C	rs141721816	0.636121	Proline	EP300				intronic
22	41533070	GA	G	rs10717148	0.233984	Proline	EP300				intronic
22	41528290	C	CT	rs532779902	0.40692	Proline	EP300				intronic
22	41512746	G	A	rs5758234	0.298117	alpha_Aminobutyric_Acid	EP300				intronic
22	41503797	T	A	rs183946451	0.0874032	alpha_Aminobutyric_Acid	EP300				intronic
22	41520321	CTTAA	C	rs376044397	0.793085	alpha_Aminobutyric_Acid	EP300				intronic
22	41494002	AT	A	rs556679821	0.367833	alpha_Aminobutyric_Acid	EP300				intronic
22	41520729	A	G	rs117390547	0.41908	alpha_Aminobutyric_Acid	EP300				intronic
22	41525368	A	T	rs117969102	0.0730752	alpha_Aminobutyric_Acid	EP300				intronic
22	41508525	T	C	rs141437709	0.454909	alpha_Aminobutyric_Acid	EP300				intronic
22	41527628	A	G	rs146242251	0.379395	alpha_Aminobutyric_Acid	EP300	nonsynonymous SNV	c.A1519G	p.S507G	exonic
22	41495155	GTC	G	rs200028009	0.762017	alpha_Aminobutyric_Acid	EP300				intronic
22	41559837	G	T	rs562893717	0.0949564	alpha_Aminobutyric_Acid	EP300				intronic
22	41540653	G	A	rs1569856	0.616838	alpha_Aminobutyric_Acid	EP300				intronic
22	41489173	A	T	rs532728896	0.743526	alpha_Aminobutyric_Acid	EP300				intronic
22	41526488	G	A	rs148082369	0.633033	alpha_Aminobutyric_Acid	EP300				intronic
22	41512224	T	C	rs117539041	0.479477	alpha_Aminobutyric_Acid	EP300				intronic
22	41574196	A	G	rs188035979	0.834355	alpha_Aminobutyric_Acid	EP300	nonsynonymous SNV	c.A6481G	p.M2161V	exonic
22	41537568	G	C	rs118010068	0.0730752	alpha_Aminobutyric_Acid	EP300				intronic
22	41550586	T	C	rs75348702	0.495676	alpha_Aminobutyric_Acid	EP300				intronic
22	41536759	G	A	rs78392851	0.404538	alpha_Aminobutyric_Acid	EP300				intronic
22	41542053	A	G	rs142281674	0.382351	alpha_Aminobutyric_Acid	EP300				intronic
22	41542512	G	T	rs151267327	0.225454	alpha_Aminobutyric_Acid	EP300				intronic
22	41525084	A	G	rs531823271	0.593542	alpha_Aminobutyric_Acid	EP300				intronic
22	41497319	C	T	rs145000172	0.458072	alpha_Aminobutyric_Acid	EP300				intronic
22	41506963	C	CT	rs57411594	0.0271159	alpha_Aminobutyric_Acid	EP300				intronic
22	41510828	GA	G		0.00794889	alpha_Aminobutyric_Acid	EP300				intronic
22	41491116	C	T	rs78693562	0.110028	alpha_Aminobutyric_Acid	EP300				intronic
22	41542445	A	G	rs185892497	0.132726	alpha_Aminobutyric_Acid	EP300				intronic
22	41534154	C	T	rs190465517	0.259764	alpha_Aminobutyric_Acid	EP300				intronic
22	41565438	C	A	rs116922868	0.0260239	alpha_Aminobutyric_Acid	EP300				intronic
22	41532329	A	G	rs139602653	0.376165	alpha_Aminobutyric_Acid	EP300				intronic
22	41555781	C	T	rs149935966	0.317293	alpha_Aminobutyric_Acid	EP300				intronic
22	41521712	T	A	rs117458985	0.392541	alpha_Aminobutyric_Acid	EP300				intronic
22	41542169	A	AT	rs397831788	0.614701	alpha_Aminobutyric_Acid	EP300				intronic
22	41506121	GC	G	rs71328770	0.0687507	alpha_Aminobutyric_Acid	EP300				intronic
22	41531753	T	C	rs141721816	0.0874032	alpha_Aminobutyric_Acid	EP300				intronic
22	41533070	GA	G	rs10717148	0.560861	alpha_Aminobutyric_Acid	EP300				intronic
22	41528290	C	CT	rs532779902	0.306333	alpha_Aminobutyric_Acid	EP300				intronic
22	41512746	G	A	rs5758234	0.230001	Cystine	EP300				intronic
22	41503797	T	A	rs183946451	0.387586	Cystine	EP300				intronic
22	41520321	CTTAA	C	rs376044397	0.37715	Cystine	EP300				intronic
22	41494002	AT	A	rs556679821	0.519266	Cystine	EP300				intronic
22	41520729	A	G	rs117390547	0.265056	Cystine	EP300				intronic
22	41525368	A	T	rs117969102	0.0273449	Cystine	EP300				intronic
22	41508525	T	C	rs141437709	0.632974	Cystine	EP300				intronic
22	41527628	A	G	rs146242251	0.988766	Cystine	EP300	nonsynonymous SNV	c.A1519G	p.S507G	exonic
22	41495155	GTC	G	rs200028009	0.448328	Cystine	EP300				intronic
22	41559837	G	T	rs562893717	0.371754	Cystine	EP300				intronic
22	41540653	G	A	rs1569856	0.855584	Cystine	EP300				intronic
22	41489173	A	T	rs532728896	0.605495	Cystine	EP300				intronic
22	41526488	G	A	rs148082369	0.345734	Cystine	EP300				intronic
22	41512224	T	C	rs117539041	0.351731	Cystine	EP300				intronic
22	41574196	A	G	rs188035979	0.769956	Cystine	EP300	nonsynonymous SNV	c.A6481G	p.M2161V	exonic
22	41537568	G	C	rs118010068	0.0273449	Cystine	EP300				intronic
22	41550586	T	C	rs75348702	0.0520941	Cystine	EP300				intronic
22	41536759	G	A	rs78392851	0.124368	Cystine	EP300				intronic
22	41542053	A	G	rs142281674	0.482619	Cystine	EP300				intronic
22	41542512	G	T	rs151267327	0.524952	Cystine	EP300				intronic
22	41525084	A	G	rs531823271	0.606477	Cystine	EP300				intronic
22	41497319	C	T	rs145000172	0.408999	Cystine	EP300				intronic
22	41506963	C	CT	rs57411594	0.0170181	Cystine	EP300				intronic
22	41510828	GA	G		0.197932	Cystine	EP300				intronic
22	41491116	C	T	rs78693562	0.898988	Cystine	EP300				intronic
22	41542445	A	G	rs185892497	0.20258	Cystine	EP300				intronic
22	41534154	C	T	rs190465517	0.927824	Cystine	EP300				intronic
22	41565438	C	A	rs116922868	0.231758	Cystine	EP300				intronic
22	41532329	A	G	rs139602653	0.665658	Cystine	EP300				intronic
22	41555781	C	T	rs149935966	0.833568	Cystine	EP300				intronic
22	41521712	T	A	rs117458985	0.4539	Cystine	EP300				intronic
22	41542169	A	AT	rs397831788	0.629537	Cystine	EP300				intronic
22	41506121	GC	G	rs71328770	0.524412	Cystine	EP300				intronic
22	41531753	T	C	rs141721816	0.387586	Cystine	EP300				intronic
22	41533070	GA	G	rs10717148	0.173168	Cystine	EP300				intronic
22	41528290	C	CT	rs532779902	0.718658	Cystine	EP300				intronic
22	41512746	G	A	rs5758234	0.109239	Tyrosine	EP300				intronic
22	41503797	T	A	rs183946451	0.963603	Tyrosine	EP300				intronic
22	41520321	CTTAA	C	rs376044397	0.727665	Tyrosine	EP300				intronic
22	41494002	AT	A	rs556679821	0.827525	Tyrosine	EP300				intronic
22	41520729	A	G	rs117390547	0.0113946	Tyrosine	EP300				intronic
22	41525368	A	T	rs117969102	0.676275	Tyrosine	EP300				intronic
22	41508525	T	C	rs141437709	0.7902	Tyrosine	EP300				intronic
22	41527628	A	G	rs146242251	0.853208	Tyrosine	EP300	nonsynonymous SNV	c.A1519G	p.S507G	exonic
22	41495155	GTC	G	rs200028009	0.61301	Tyrosine	EP300				intronic
22	41559837	G	T	rs562893717	0.70124	Tyrosine	EP300				intronic
22	41540653	G	A	rs1569856	0.9698	Tyrosine	EP300				intronic
22	41489173	A	T	rs532728896	0.0865053	Tyrosine	EP300				intronic
22	41526488	G	A	rs148082369	0.812014	Tyrosine	EP300				intronic
22	41512224	T	C	rs117539041	0.0106852	Tyrosine	EP300				intronic
22	41574196	A	G	rs188035979	0.835728	Tyrosine	EP300	nonsynonymous SNV	c.A6481G	p.M2161V	exonic
22	41537568	G	C	rs118010068	0.676275	Tyrosine	EP300				intronic
22	41550586	T	C	rs75348702	0.0858498	Tyrosine	EP300				intronic
22	41536759	G	A	rs78392851	0.41777	Tyrosine	EP300				intronic
22	41542053	A	G	rs142281674	0.111714	Tyrosine	EP300				intronic
22	41542512	G	T	rs151267327	0.655914	Tyrosine	EP300				intronic
22	41525084	A	G	rs531823271	0.0901134	Tyrosine	EP300				intronic
22	41497319	C	T	rs145000172	0.548077	Tyrosine	EP300				intronic
22	41506963	C	CT	rs57411594	0.533186	Tyrosine	EP300				intronic
22	41510828	GA	G		0.495035	Tyrosine	EP300				intronic
22	41491116	C	T	rs78693562	0.699049	Tyrosine	EP300				intronic
22	41542445	A	G	rs185892497	0.772172	Tyrosine	EP300				intronic
22	41534154	C	T	rs190465517	0.873408	Tyrosine	EP300				intronic
22	41565438	C	A	rs116922868	0.239884	Tyrosine	EP300				intronic
22	41532329	A	G	rs139602653	0.741622	Tyrosine	EP300				intronic
22	41555781	C	T	rs149935966	0.809273	Tyrosine	EP300				intronic
22	41521712	T	A	rs117458985	0.836917	Tyrosine	EP300				intronic
22	41542169	A	AT	rs397831788	0.623995	Tyrosine	EP300				intronic
22	41506121	GC	G	rs71328770	0.524175	Tyrosine	EP300				intronic
22	41531753	T	C	rs141721816	0.963603	Tyrosine	EP300				intronic
22	41533070	GA	G	rs10717148	0.455691	Tyrosine	EP300				intronic
22	41528290	C	CT	rs532779902	0.621022	Tyrosine	EP300				intronic
22	41512746	G	A	rs5758234	0.0582504	Lysine	EP300				intronic
22	41503797	T	A	rs183946451	0.0575501	Lysine	EP300				intronic
22	41520321	CTTAA	C	rs376044397	0.28634	Lysine	EP300				intronic
22	41494002	AT	A	rs556679821	0.69845	Lysine	EP300				intronic
22	41520729	A	G	rs117390547	0.106843	Lysine	EP300				intronic
22	41525368	A	T	rs117969102	0.330512	Lysine	EP300				intronic
22	41508525	T	C	rs141437709	0.492549	Lysine	EP300				intronic
22	41527628	A	G	rs146242251	0.0591107	Lysine	EP300	nonsynonymous SNV	c.A1519G	p.S507G	exonic
22	41495155	GTC	G	rs200028009	0.96764	Lysine	EP300				intronic
22	41559837	G	T	rs562893717	0.273146	Lysine	EP300				intronic
22	41540653	G	A	rs1569856	0.949573	Lysine	EP300				intronic
22	41489173	A	T	rs532728896	0.0421573	Lysine	EP300				intronic
22	41526488	G	A	rs148082369	0.681632	Lysine	EP300				intronic
22	41512224	T	C	rs117539041	0.0992495	Lysine	EP300				intronic
22	41574196	A	G	rs188035979	0.179364	Lysine	EP300	nonsynonymous SNV	c.A6481G	p.M2161V	exonic
22	41537568	G	C	rs118010068	0.330512	Lysine	EP300				intronic
22	41550586	T	C	rs75348702	0.0538572	Lysine	EP300				intronic
22	41536759	G	A	rs78392851	0.439494	Lysine	EP300				intronic
22	41542053	A	G	rs142281674	0.43566	Lysine	EP300				intronic
22	41542512	G	T	rs151267327	0.0519373	Lysine	EP300				intronic
22	41525084	A	G	rs531823271	0.0639017	Lysine	EP300				intronic
22	41497319	C	T	rs145000172	0.565637	Lysine	EP300				intronic
22	41506963	C	CT	rs57411594	0.000732293	Lysine	EP300				intronic
22	41510828	GA	G		0.00274092	Lysine	EP300				intronic
22	41491116	C	T	rs78693562	0.0850202	Lysine	EP300				intronic
22	41542445	A	G	rs185892497	0.112333	Lysine	EP300				intronic
22	41534154	C	T	rs190465517	0.076185	Lysine	EP300				intronic
22	41565438	C	A	rs116922868	0.0947765	Lysine	EP300				intronic
22	41532329	A	G	rs139602653	0.746951	Lysine	EP300				intronic
22	41555781	C	T	rs149935966	0.0667505	Lysine	EP300				intronic
22	41521712	T	A	rs117458985	0.583774	Lysine	EP300				intronic
22	41542169	A	AT	rs397831788	0.69451	Lysine	EP300				intronic
22	41506121	GC	G	rs71328770	0.0103869	Lysine	EP300				intronic
22	41531753	T	C	rs141721816	0.0575501	Lysine	EP300				intronic
22	41533070	GA	G	rs10717148	0.24897	Lysine	EP300				intronic
22	41528290	C	CT	rs532779902	0.775247	Lysine	EP300				intronic
22	41512746	G	A	rs5758234	0.971256	Methionine	EP300				intronic
22	41503797	T	A	rs183946451	0.309272	Methionine	EP300				intronic
22	41520321	CTTAA	C	rs376044397	0.919328	Methionine	EP300				intronic
22	41494002	AT	A	rs556679821	0.862648	Methionine	EP300				intronic
22	41520729	A	G	rs117390547	0.0215138	Methionine	EP300				intronic
22	41525368	A	T	rs117969102	0.492581	Methionine	EP300				intronic
22	41508525	T	C	rs141437709	0.952921	Methionine	EP300				intronic
22	41527628	A	G	rs146242251	0.778416	Methionine	EP300	nonsynonymous SNV	c.A1519G	p.S507G	exonic
22	41495155	GTC	G	rs200028009	0.921227	Methionine	EP300				intronic
22	41559837	G	T	rs562893717	0.134554	Methionine	EP300				intronic
22	41540653	G	A	rs1569856	0.535682	Methionine	EP300				intronic
22	41489173	A	T	rs532728896	0.337061	Methionine	EP300				intronic
22	41526488	G	A	rs148082369	0.563223	Methionine	EP300				intronic
22	41512224	T	C	rs117539041	0.0262232	Methionine	EP300				intronic
22	41574196	A	G	rs188035979	0.794133	Methionine	EP300	nonsynonymous SNV	c.A6481G	p.M2161V	exonic
22	41537568	G	C	rs118010068	0.492581	Methionine	EP300				intronic
22	41550586	T	C	rs75348702	0.348235	Methionine	EP300				intronic
22	41536759	G	A	rs78392851	0.0507092	Methionine	EP300				intronic
22	41542053	A	G	rs142281674	0.433197	Methionine	EP300				intronic
22	41542512	G	T	rs151267327	0.376247	Methionine	EP300				intronic
22	41525084	A	G	rs531823271	0.327826	Methionine	EP300				intronic
22	41497319	C	T	rs145000172	0.828333	Methionine	EP300				intronic
22	41506963	C	CT	rs57411594	0.229881	Methionine	EP300				intronic
22	41510828	GA	G		0.245868	Methionine	EP300				intronic
22	41491116	C	T	rs78693562	0.069157	Methionine	EP300				intronic
22	41542445	A	G	rs185892497	0.228491	Methionine	EP300				intronic
22	41534154	C	T	rs190465517	0.648628	Methionine	EP300				intronic
22	41565438	C	A	rs116922868	0.968325	Methionine	EP300				intronic
22	41532329	A	G	rs139602653	0.85943	Methionine	EP300				intronic
22	41555781	C	T	rs149935966	0.523215	Methionine	EP300				intronic
22	41521712	T	A	rs117458985	0.899381	Methionine	EP300				intronic
22	41542169	A	AT	rs397831788	0.28423	Methionine	EP300				intronic
22	41506121	GC	G	rs71328770	0.842161	Methionine	EP300				intronic
22	41531753	T	C	rs141721816	0.309272	Methionine	EP300				intronic
22	41533070	GA	G	rs10717148	0.0663361	Methionine	EP300				intronic
22	41528290	C	CT	rs532779902	0.929462	Methionine	EP300				intronic
22	41512746	G	A	rs5758234	0.0370789	Valine	EP300				intronic
22	41503797	T	A	rs183946451	0.0875262	Valine	EP300				intronic
22	41520321	CTTAA	C	rs376044397	0.585417	Valine	EP300				intronic
22	41494002	AT	A	rs556679821	0.7445	Valine	EP300				intronic
22	41520729	A	G	rs117390547	0.107193	Valine	EP300				intronic
22	41525368	A	T	rs117969102	0.808662	Valine	EP300				intronic
22	41508525	T	C	rs141437709	0.960375	Valine	EP300				intronic
22	41527628	A	G	rs146242251	0.314783	Valine	EP300	nonsynonymous SNV	c.A1519G	p.S507G	exonic
22	41495155	GTC	G	rs200028009	0.891693	Valine	EP300				intronic
22	41559837	G	T	rs562893717	0.536942	Valine	EP300				intronic
22	41540653	G	A	rs1569856	0.746693	Valine	EP300				intronic
22	41489173	A	T	rs532728896	0.215109	Valine	EP300				intronic
22	41526488	G	A	rs148082369	0.613082	Valine	EP300				intronic
22	41512224	T	C	rs117539041	0.0973699	Valine	EP300				intronic
22	41574196	A	G	rs188035979	0.03552	Valine	EP300	nonsynonymous SNV	c.A6481G	p.M2161V	exonic
22	41537568	G	C	rs118010068	0.808662	Valine	EP300				intronic
22	41550586	T	C	rs75348702	0.0513149	Valine	EP300				intronic
22	41536759	G	A	rs78392851	0.347989	Valine	EP300				intronic
22	41542053	A	G	rs142281674	0.120546	Valine	EP300				intronic
22	41542512	G	T	rs151267327	0.177852	Valine	EP300				intronic
22	41525084	A	G	rs531823271	0.244474	Valine	EP300				intronic
22	41497319	C	T	rs145000172	0.86557	Valine	EP300				intronic
22	41506963	C	CT	rs57411594	0.166236	Valine	EP300				intronic
22	41510828	GA	G		0.435505	Valine	EP300				intronic
22	41491116	C	T	rs78693562	0.357927	Valine	EP300				intronic
22	41542445	A	G	rs185892497	0.119311	Valine	EP300				intronic
22	41534154	C	T	rs190465517	0.307304	Valine	EP300				intronic
22	41565438	C	A	rs116922868	0.0650464	Valine	EP300				intronic
22	41532329	A	G	rs139602653	0.939986	Valine	EP300				intronic
22	41555781	C	T	rs149935966	0.187457	Valine	EP300				intronic
22	41521712	T	A	rs117458985	0.920815	Valine	EP300				intronic
22	41542169	A	AT	rs397831788	0.525775	Valine	EP300				intronic
22	41506121	GC	G	rs71328770	0.712646	Valine	EP300				intronic
22	41531753	T	C	rs141721816	0.0875262	Valine	EP300				intronic
22	41533070	GA	G	rs10717148	0.392625	Valine	EP300				intronic
22	41528290	C	CT	rs532779902	0.111225	Valine	EP300				intronic
22	41512746	G	A	rs5758234	0.0288053	Leucine	EP300				intronic
22	41503797	T	A	rs183946451	0.350995	Leucine	EP300				intronic
22	41520321	CTTAA	C	rs376044397	0.779798	Leucine	EP300				intronic
22	41494002	AT	A	rs556679821	0.736414	Leucine	EP300				intronic
22	41520729	A	G	rs117390547	0.277939	Leucine	EP300				intronic
22	41525368	A	T	rs117969102	0.753788	Leucine	EP300				intronic
22	41508525	T	C	rs141437709	0.877808	Leucine	EP300				intronic
22	41527628	A	G	rs146242251	0.19718	Leucine	EP300	nonsynonymous SNV	c.A1519G	p.S507G	exonic
22	41495155	GTC	G	rs200028009	0.860863	Leucine	EP300				intronic
22	41559837	G	T	rs562893717	0.659568	Leucine	EP300				intronic
22	41540653	G	A	rs1569856	0.848809	Leucine	EP300				intronic
22	41489173	A	T	rs532728896	0.148305	Leucine	EP300				intronic
22	41526488	G	A	rs148082369	0.432836	Leucine	EP300				intronic
22	41512224	T	C	rs117539041	0.265688	Leucine	EP300				intronic
22	41574196	A	G	rs188035979	0.0201148	Leucine	EP300	nonsynonymous SNV	c.A6481G	p.M2161V	exonic
22	41537568	G	C	rs118010068	0.753788	Leucine	EP300				intronic
22	41550586	T	C	rs75348702	0.0339751	Leucine	EP300				intronic
22	41536759	G	A	rs78392851	0.385734	Leucine	EP300				intronic
22	41542053	A	G	rs142281674	0.0699315	Leucine	EP300				intronic
22	41542512	G	T	rs151267327	0.125611	Leucine	EP300				intronic
22	41525084	A	G	rs531823271	0.141136	Leucine	EP300				intronic
22	41497319	C	T	rs145000172	0.759121	Leucine	EP300				intronic
22	41506963	C	CT	rs57411594	0.105638	Leucine	EP300				intronic
22	41510828	GA	G		0.348603	Leucine	EP300				intronic
22	41491116	C	T	rs78693562	0.411874	Leucine	EP300				intronic
22	41542445	A	G	rs185892497	0.295477	Leucine	EP300				intronic
22	41534154	C	T	rs190465517	0.234637	Leucine	EP300				intronic
22	41565438	C	A	rs116922868	0.0583955	Leucine	EP300				intronic
22	41532329	A	G	rs139602653	0.99406	Leucine	EP300				intronic
22	41555781	C	T	rs149935966	0.125802	Leucine	EP300				intronic
22	41521712	T	A	rs117458985	0.725898	Leucine	EP300				intronic
22	41542169	A	AT	rs397831788	0.237369	Leucine	EP300				intronic
22	41506121	GC	G	rs71328770	0.540083	Leucine	EP300				intronic
22	41531753	T	C	rs141721816	0.350995	Leucine	EP300				intronic
22	41533070	GA	G	rs10717148	0.596337	Leucine	EP300				intronic
22	41528290	C	CT	rs532779902	0.0678196	Leucine	EP300				intronic
22	41512746	G	A	rs5758234	0.0283572	Isoleucine	EP300				intronic
22	41503797	T	A	rs183946451	0.303125	Isoleucine	EP300				intronic
22	41520321	CTTAA	C	rs376044397	0.964164	Isoleucine	EP300				intronic
22	41494002	AT	A	rs556679821	0.561848	Isoleucine	EP300				intronic
22	41520729	A	G	rs117390547	0.887698	Isoleucine	EP300				intronic
22	41525368	A	T	rs117969102	0.651546	Isoleucine	EP300				intronic
22	41508525	T	C	rs141437709	0.47225	Isoleucine	EP300				intronic
22	41527628	A	G	rs146242251	0.352373	Isoleucine	EP300	nonsynonymous SNV	c.A1519G	p.S507G	exonic
22	41495155	GTC	G	rs200028009	0.782072	Isoleucine	EP300				intronic
22	41559837	G	T	rs562893717	0.499194	Isoleucine	EP300				intronic
22	41540653	G	A	rs1569856	0.671864	Isoleucine	EP300				intronic
22	41489173	A	T	rs532728896	0.273979	Isoleucine	EP300				intronic
22	41526488	G	A	rs148082369	0.713278	Isoleucine	EP300				intronic
22	41512224	T	C	rs117539041	0.877963	Isoleucine	EP300				intronic
22	41574196	A	G	rs188035979	0.0322596	Isoleucine	EP300	nonsynonymous SNV	c.A6481G	p.M2161V	exonic
22	41537568	G	C	rs118010068	0.651546	Isoleucine	EP300				intronic
22	41550586	T	C	rs75348702	0.156146	Isoleucine	EP300				intronic
22	41536759	G	A	rs78392851	0.131862	Isoleucine	EP300				intronic
22	41542053	A	G	rs142281674	0.277771	Isoleucine	EP300				intronic
22	41542512	G	T	rs151267327	0.266119	Isoleucine	EP300				intronic
22	41525084	A	G	rs531823271	0.260801	Isoleucine	EP300				intronic
22	41497319	C	T	rs145000172	0.689272	Isoleucine	EP300				intronic
22	41506963	C	CT	rs57411594	0.0372448	Isoleucine	EP300				intronic
22	41510828	GA	G		0.398099	Isoleucine	EP300				intronic
22	41491116	C	T	rs78693562	0.137885	Isoleucine	EP300				intronic
22	41542445	A	G	rs185892497	0.316719	Isoleucine	EP300				intronic
22	41534154	C	T	rs190465517	0.0631582	Isoleucine	EP300				intronic
22	41565438	C	A	rs116922868	0.0831203	Isoleucine	EP300				intronic
22	41532329	A	G	rs139602653	0.424732	Isoleucine	EP300				intronic
22	41555781	C	T	rs149935966	0.209664	Isoleucine	EP300				intronic
22	41521712	T	A	rs117458985	0.558162	Isoleucine	EP300				intronic
22	41542169	A	AT	rs397831788	0.403935	Isoleucine	EP300				intronic
22	41506121	GC	G	rs71328770	0.410346	Isoleucine	EP300				intronic
22	41531753	T	C	rs141721816	0.303125	Isoleucine	EP300				intronic
22	41533070	GA	G	rs10717148	0.157204	Isoleucine	EP300				intronic
22	41528290	C	CT	rs532779902	0.0620811	Isoleucine	EP300				intronic
22	41512746	G	A	rs5758234	0.0390437	Phenylalanine	EP300				intronic
22	41503797	T	A	rs183946451	0.175619	Phenylalanine	EP300				intronic
22	41520321	CTTAA	C	rs376044397	0.664693	Phenylalanine	EP300				intronic
22	41494002	AT	A	rs556679821	0.518486	Phenylalanine	EP300				intronic
22	41520729	A	G	rs117390547	0.194784	Phenylalanine	EP300				intronic
22	41525368	A	T	rs117969102	0.810617	Phenylalanine	EP300				intronic
22	41508525	T	C	rs141437709	0.856416	Phenylalanine	EP300				intronic
22	41527628	A	G	rs146242251	0.947407	Phenylalanine	EP300	nonsynonymous SNV	c.A1519G	p.S507G	exonic
22	41495155	GTC	G	rs200028009	0.936168	Phenylalanine	EP300				intronic
22	41559837	G	T	rs562893717	0.339739	Phenylalanine	EP300				intronic
22	41540653	G	A	rs1569856	0.759483	Phenylalanine	EP300				intronic
22	41489173	A	T	rs532728896	0.0189017	Phenylalanine	EP300				intronic
22	41526488	G	A	rs148082369	0.123309	Phenylalanine	EP300				intronic
22	41512224	T	C	rs117539041	0.213733	Phenylalanine	EP300				intronic
22	41574196	A	G	rs188035979	0.0803955	Phenylalanine	EP300	nonsynonymous SNV	c.A6481G	p.M2161V	exonic
22	41537568	G	C	rs118010068	0.810617	Phenylalanine	EP300				intronic
22	41550586	T	C	rs75348702	0.055912	Phenylalanine	EP300				intronic
22	41536759	G	A	rs78392851	0.0427638	Phenylalanine	EP300				intronic
22	41542053	A	G	rs142281674	0.334266	Phenylalanine	EP300				intronic
22	41542512	G	T	rs151267327	0.757499	Phenylalanine	EP300				intronic
22	41525084	A	G	rs531823271	0.0184372	Phenylalanine	EP300				intronic
22	41497319	C	T	rs145000172	0.376371	Phenylalanine	EP300				intronic
22	41506963	C	CT	rs57411594	0.0446091	Phenylalanine	EP300				intronic
22	41510828	GA	G		0.226111	Phenylalanine	EP300				intronic
22	41491116	C	T	rs78693562	0.0515919	Phenylalanine	EP300				intronic
22	41542445	A	G	rs185892497	0.198735	Phenylalanine	EP300				intronic
22	41534154	C	T	rs190465517	0.515018	Phenylalanine	EP300				intronic
22	41565438	C	A	rs116922868	0.112899	Phenylalanine	EP300				intronic
22	41532329	A	G	rs139602653	0.946051	Phenylalanine	EP300				intronic
22	41555781	C	T	rs149935966	0.846936	Phenylalanine	EP300				intronic
22	41521712	T	A	rs117458985	0.67216	Phenylalanine	EP300				intronic
22	41542169	A	AT	rs397831788	0.321684	Phenylalanine	EP300				intronic
22	41506121	GC	G	rs71328770	0.787587	Phenylalanine	EP300				intronic
22	41531753	T	C	rs141721816	0.175619	Phenylalanine	EP300				intronic
22	41533070	GA	G	rs10717148	0.0269966	Phenylalanine	EP300				intronic
22	41528290	C	CT	rs532779902	0.204235	Phenylalanine	EP300				intronic
22	41512746	G	A	rs5758234	0.166472	Tryptophan	EP300				intronic
22	41503797	T	A	rs183946451	0.615994	Tryptophan	EP300				intronic
22	41520321	CTTAA	C	rs376044397	0.89893	Tryptophan	EP300				intronic
22	41494002	AT	A	rs556679821	0.642138	Tryptophan	EP300				intronic
22	41520729	A	G	rs117390547	0.138096	Tryptophan	EP300				intronic
22	41525368	A	T	rs117969102	0.599397	Tryptophan	EP300				intronic
22	41508525	T	C	rs141437709	0.718122	Tryptophan	EP300				intronic
22	41527628	A	G	rs146242251	0.786212	Tryptophan	EP300	nonsynonymous SNV	c.A1519G	p.S507G	exonic
22	41495155	GTC	G	rs200028009	0.38799	Tryptophan	EP300				intronic
22	41559837	G	T	rs562893717	0.466848	Tryptophan	EP300				intronic
22	41540653	G	A	rs1569856	0.512229	Tryptophan	EP300				intronic
22	41489173	A	T	rs532728896	0.0974234	Tryptophan	EP300				intronic
22	41526488	G	A	rs148082369	0.80011	Tryptophan	EP300				intronic
22	41512224	T	C	rs117539041	0.137218	Tryptophan	EP300				intronic
22	41574196	A	G	rs188035979	0.367093	Tryptophan	EP300	nonsynonymous SNV	c.A6481G	p.M2161V	exonic
22	41537568	G	C	rs118010068	0.599397	Tryptophan	EP300				intronic
22	41550586	T	C	rs75348702	0.346465	Tryptophan	EP300				intronic
22	41536759	G	A	rs78392851	0.020878	Tryptophan	EP300				intronic
22	41542053	A	G	rs142281674	0.50569	Tryptophan	EP300				intronic
22	41542512	G	T	rs151267327	0.60201	Tryptophan	EP300				intronic
22	41525084	A	G	rs531823271	0.121184	Tryptophan	EP300				intronic
22	41497319	C	T	rs145000172	0.779217	Tryptophan	EP300				intronic
22	41506963	C	CT	rs57411594	0.216574	Tryptophan	EP300				intronic
22	41510828	GA	G		0.520173	Tryptophan	EP300				intronic
22	41491116	C	T	rs78693562	0.0453098	Tryptophan	EP300				intronic
22	41542445	A	G	rs185892497	0.643369	Tryptophan	EP300				intronic
22	41534154	C	T	rs190465517	0.121498	Tryptophan	EP300				intronic
22	41565438	C	A	rs116922868	0.33487	Tryptophan	EP300				intronic
22	41532329	A	G	rs139602653	0.468407	Tryptophan	EP300				intronic
22	41555781	C	T	rs149935966	0.584754	Tryptophan	EP300				intronic
22	41521712	T	A	rs117458985	0.918091	Tryptophan	EP300				intronic
22	41542169	A	AT	rs397831788	0.552709	Tryptophan	EP300				intronic
22	41506121	GC	G	rs71328770	0.798569	Tryptophan	EP300				intronic
22	41531753	T	C	rs141721816	0.615994	Tryptophan	EP300				intronic
22	41533070	GA	G	rs10717148	0.0662941	Tryptophan	EP300				intronic
22	41528290	C	CT	rs532779902	0.719508	Tryptophan	EP300				intronic
22	41512746	G	A	rs5758234	0.271549	Serotonin	EP300				intronic
22	41503797	T	A	rs183946451	0.0325484	Serotonin	EP300				intronic
22	41520321	CTTAA	C	rs376044397	0.472835	Serotonin	EP300				intronic
22	41494002	AT	A	rs556679821	0.102152	Serotonin	EP300				intronic
22	41520729	A	G	rs117390547	0.934788	Serotonin	EP300				intronic
22	41525368	A	T	rs117969102	0.786215	Serotonin	EP300				intronic
22	41508525	T	C	rs141437709	0.714897	Serotonin	EP300				intronic
22	41527628	A	G	rs146242251	0.901973	Serotonin	EP300	nonsynonymous SNV	c.A1519G	p.S507G	exonic
22	41495155	GTC	G	rs200028009	0.472742	Serotonin	EP300				intronic
22	41559837	G	T	rs562893717	0.365298	Serotonin	EP300				intronic
22	41540653	G	A	rs1569856	0.893114	Serotonin	EP300				intronic
22	41489173	A	T	rs532728896	0.33328	Serotonin	EP300				intronic
22	41526488	G	A	rs148082369	0.19296	Serotonin	EP300				intronic
22	41512224	T	C	rs117539041	0.875173	Serotonin	EP300				intronic
22	41574196	A	G	rs188035979	0.833051	Serotonin	EP300	nonsynonymous SNV	c.A6481G	p.M2161V	exonic
22	41537568	G	C	rs118010068	0.786215	Serotonin	EP300				intronic
22	41550586	T	C	rs75348702	0.300876	Serotonin	EP300				intronic
22	41536759	G	A	rs78392851	0.0145643	Serotonin	EP300				intronic
22	41542053	A	G	rs142281674	0.253092	Serotonin	EP300				intronic
22	41542512	G	T	rs151267327	0.969253	Serotonin	EP300				intronic
22	41525084	A	G	rs531823271	0.488795	Serotonin	EP300				intronic
22	41497319	C	T	rs145000172	0.347341	Serotonin	EP300				intronic
22	41506963	C	CT	rs57411594	0.34411	Serotonin	EP300				intronic
22	41510828	GA	G		0.0526687	Serotonin	EP300				intronic
22	41491116	C	T	rs78693562	0.32902	Serotonin	EP300				intronic
22	41542445	A	G	rs185892497	0.0613395	Serotonin	EP300				intronic
22	41534154	C	T	rs190465517	0.257244	Serotonin	EP300				intronic
22	41565438	C	A	rs116922868	0.643902	Serotonin	EP300				intronic
22	41532329	A	G	rs139602653	0.779137	Serotonin	EP300				intronic
22	41555781	C	T	rs149935966	0.95774	Serotonin	EP300				intronic
22	41521712	T	A	rs117458985	0.527967	Serotonin	EP300				intronic
22	41542169	A	AT	rs397831788	0.635768	Serotonin	EP300				intronic
22	41506121	GC	G	rs71328770	0.0939823	Serotonin	EP300				intronic
22	41531753	T	C	rs141721816	0.0325484	Serotonin	EP300				intronic
22	41533070	GA	G	rs10717148	0.00744678	Serotonin	EP300				intronic
22	41528290	C	CT	rs532779902	0.137834	Serotonin	EP300				intronic
22	41512746	G	A	rs5758234	0.297817	Kynurenine	EP300				intronic
22	41503797	T	A	rs183946451	0.1683	Kynurenine	EP300				intronic
22	41520321	CTTAA	C	rs376044397	0.900148	Kynurenine	EP300				intronic
22	41494002	AT	A	rs556679821	0.524859	Kynurenine	EP300				intronic
22	41520729	A	G	rs117390547	0.0798094	Kynurenine	EP300				intronic
22	41525368	A	T	rs117969102	0.73046	Kynurenine	EP300				intronic
22	41508525	T	C	rs141437709	0.601637	Kynurenine	EP300				intronic
22	41527628	A	G	rs146242251	0.429402	Kynurenine	EP300	nonsynonymous SNV	c.A1519G	p.S507G	exonic
22	41495155	GTC	G	rs200028009	0.79924	Kynurenine	EP300				intronic
22	41559837	G	T	rs562893717	0.710511	Kynurenine	EP300				intronic
22	41540653	G	A	rs1569856	0.410009	Kynurenine	EP300				intronic
22	41489173	A	T	rs532728896	0.579598	Kynurenine	EP300				intronic
22	41526488	G	A	rs148082369	0.137951	Kynurenine	EP300				intronic
22	41512224	T	C	rs117539041	0.10278	Kynurenine	EP300				intronic
22	41574196	A	G	rs188035979	0.668475	Kynurenine	EP300	nonsynonymous SNV	c.A6481G	p.M2161V	exonic
22	41537568	G	C	rs118010068	0.73046	Kynurenine	EP300				intronic
22	41550586	T	C	rs75348702	0.356803	Kynurenine	EP300				intronic
22	41536759	G	A	rs78392851	0.490431	Kynurenine	EP300				intronic
22	41542053	A	G	rs142281674	0.094895	Kynurenine	EP300				intronic
22	41542512	G	T	rs151267327	0.219495	Kynurenine	EP300				intronic
22	41525084	A	G	rs531823271	0.841388	Kynurenine	EP300				intronic
22	41497319	C	T	rs145000172	0.779062	Kynurenine	EP300				intronic
22	41506963	C	CT	rs57411594	0.243039	Kynurenine	EP300				intronic
22	41510828	GA	G		0.153595	Kynurenine	EP300				intronic
22	41491116	C	T	rs78693562	0.844228	Kynurenine	EP300				intronic
22	41542445	A	G	rs185892497	0.174179	Kynurenine	EP300				intronic
22	41534154	C	T	rs190465517	0.715921	Kynurenine	EP300				intronic
22	41565438	C	A	rs116922868	0.505561	Kynurenine	EP300				intronic
22	41532329	A	G	rs139602653	0.774481	Kynurenine	EP300				intronic
22	41555781	C	T	rs149935966	0.265613	Kynurenine	EP300				intronic
22	41521712	T	A	rs117458985	0.649737	Kynurenine	EP300				intronic
22	41542169	A	AT	rs397831788	0.73064	Kynurenine	EP300				intronic
22	41506121	GC	G	rs71328770	0.56951	Kynurenine	EP300				intronic
22	41531753	T	C	rs141721816	0.1683	Kynurenine	EP300				intronic
22	41533070	GA	G	rs10717148	0.624468	Kynurenine	EP300				intronic
22	41528290	C	CT	rs532779902	0.0130588	Kynurenine	EP300				intronic
22	41512746	G	A	rs5758234	0.119191	N_aceyltryptophan	EP300				intronic
22	41503797	T	A	rs183946451	0.936069	N_aceyltryptophan	EP300				intronic
22	41520321	CTTAA	C	rs376044397	0.518648	N_aceyltryptophan	EP300				intronic
22	41494002	AT	A	rs556679821	0.360009	N_aceyltryptophan	EP300				intronic
22	41520729	A	G	rs117390547	0.243035	N_aceyltryptophan	EP300				intronic
22	41525368	A	T	rs117969102	0.711417	N_aceyltryptophan	EP300				intronic
22	41508525	T	C	rs141437709	0.76594	N_aceyltryptophan	EP300				intronic
22	41527628	A	G	rs146242251	0.676303	N_aceyltryptophan	EP300	nonsynonymous SNV	c.A1519G	p.S507G	exonic
22	41495155	GTC	G	rs200028009	0.0637337	N_aceyltryptophan	EP300				intronic
22	41559837	G	T	rs562893717	0.224628	N_aceyltryptophan	EP300				intronic
22	41540653	G	A	rs1569856	0.177278	N_aceyltryptophan	EP300				intronic
22	41489173	A	T	rs532728896	0.187554	N_aceyltryptophan	EP300				intronic
22	41526488	G	A	rs148082369	0.875233	N_aceyltryptophan	EP300				intronic
22	41512224	T	C	rs117539041	0.28666	N_aceyltryptophan	EP300				intronic
22	41574196	A	G	rs188035979	0.0159602	N_aceyltryptophan	EP300	nonsynonymous SNV	c.A6481G	p.M2161V	exonic
22	41537568	G	C	rs118010068	0.711417	N_aceyltryptophan	EP300				intronic
22	41550586	T	C	rs75348702	0.321851	N_aceyltryptophan	EP300				intronic
22	41536759	G	A	rs78392851	0.811314	N_aceyltryptophan	EP300				intronic
22	41542053	A	G	rs142281674	0.940169	N_aceyltryptophan	EP300				intronic
22	41542512	G	T	rs151267327	0.426345	N_aceyltryptophan	EP300				intronic
22	41525084	A	G	rs531823271	0.242228	N_aceyltryptophan	EP300				intronic
22	41497319	C	T	rs145000172	0.327734	N_aceyltryptophan	EP300				intronic
22	41506963	C	CT	rs57411594	0.905695	N_aceyltryptophan	EP300				intronic
22	41510828	GA	G		0.295022	N_aceyltryptophan	EP300				intronic
22	41491116	C	T	rs78693562	0.803083	N_aceyltryptophan	EP300				intronic
22	41542445	A	G	rs185892497	0.93714	N_aceyltryptophan	EP300				intronic
22	41534154	C	T	rs190465517	0.505135	N_aceyltryptophan	EP300				intronic
22	41565438	C	A	rs116922868	0.645279	N_aceyltryptophan	EP300				intronic
22	41532329	A	G	rs139602653	0.902807	N_aceyltryptophan	EP300				intronic
22	41555781	C	T	rs149935966	0.468688	N_aceyltryptophan	EP300				intronic
22	41521712	T	A	rs117458985	0.300531	N_aceyltryptophan	EP300				intronic
22	41542169	A	AT	rs397831788	0.0641	N_aceyltryptophan	EP300				intronic
22	41506121	GC	G	rs71328770	0.862618	N_aceyltryptophan	EP300				intronic
22	41531753	T	C	rs141721816	0.936069	N_aceyltryptophan	EP300				intronic
22	41533070	GA	G	rs10717148	0.805339	N_aceyltryptophan	EP300				intronic
22	41528290	C	CT	rs532779902	0.375497	N_aceyltryptophan	EP300				intronic
