# Supplementary material for: Hepatic CBP/p300 Orchestrate Amino Acid‐Driven Gluconeogenesis through Histone Crotonylation
Source: Adv Sci (Weinh). 2025 Aug 12;12(41):e07635. doi: 10.1002/advs.202507635 (PMC12591208; doi:10.1002/advs.202507635)
Supplement: Supplementary file 2 — Supporting Information [file ADVS-12-e07635-s002.zip › 7-Extended Table 1.xlsx]

## Sheet: downregulated amino acid genes
Gene Name	Enzyme Name	Amino Acid Metabolism	Catalytic Reaction/Function	Log2FC	P-value	updown
Slc43a1	Solute carrier family 43 member 1	Amino acid transport	Transports neutral amino acids (e.g., leucine, isoleucine) across membranes.	-0.587287	7.82e-05	DOWN
Slc16a1	Monocarboxylate transporter 1 (MCT1)	Branched-chain amino acids (BCAAs)	Transports BCAAs (e.g., leucine) and other monocarboxylates.	0.201954	0.0243057	-
Bckdha	Branched-chain keto acid dehydrogenase E1 subunit alpha	BCAAs (leucine, isoleucine, valine)	Catalyzes oxidative decarboxylation of branched-chain α-keto acids (e.g., α-ketoisocaproate).	-1.24085	1.43e-20	DOWN
Bckdhb	Branched-chain keto acid dehydrogenase E1 subunit beta	BCAAs	Partner subunit of BCKDHA in the BCKDH complex.	-0.250006	9.37e-06	-
Dbt	Dihydrolipoamide branched-chain transacylase (E2 subunit of BCKDH complex)	BCAAs	Transfers acyl groups in BCAA catabolism.	-0.242599	3.01e-06	-
Auh	AU RNA-binding protein/enoyl-CoA hydratase	Leucine metabolism	Binds RNA; may regulate mitochondrial BCAA metabolism.	-0.371814	4.58e-07	-
Ivd	Isovaleryl-CoA dehydrogenase	Leucine	Oxidizes isovaleryl-CoA to methylcrotonyl-CoA in leucine catabolism.	-0.511246	2.19e-08	-
Mccc1	Methylcrotonoyl-CoA carboxylase 1	Leucine	Carboxylates methylcrotonoyl-CoA to methylglutaconyl-CoA.	-0.712127	5.17e-10	DOWN
Hmgcl	3-Hydroxy-3-methylglutaryl-CoA lyase	Leucine, ketogenesis	Cleaves HMG-CoA to acetoacetate and acetyl-CoA.	-1.51847	1.54e-19	DOWN
Mmut	Methylmalonyl-CoA mutase	Valine, isoleucine, odd-chain fatty acids	Converts methylmalonyl-CoA to succinyl-CoA.	-0.422136	1.5e-08	-
Acads	Acyl-CoA dehydrogenase short-chain	Valine, isoleucine	Oxidizes short-chain acyl-CoA derivatives (e.g., butyryl-CoA).	-0.948395	4.02e-14	DOWN
Acadsb	Acyl-CoA dehydrogenase short/branched chain	BCAAs	Degrades 2-methylbutyryl-CoA (isoleucine catabolism).	-0.443707	4.24e-08	-
Acad8	Isobutyryl-CoA dehydrogenase	Valine	Oxidizes isobutyryl-CoA to methylacrylyl-CoA.	-0.62286	3.61e-08	DOWN
Hadha	Trifunctional enzyme subunit alpha (α-TFP)	Fatty acids, BCAA intermediates	Catalyzes long-chain enoyl-CoA hydratase, 3-hydroxyacyl-CoA dehydrogenase, and thiolase steps.	-0.951201	3.92e-13	DOWN
Echs1	Enoyl-CoA hydratase short-chain 1	BCAA intermediates	Hydrates enoyl-CoA to 3-hydroxyacyl-CoA.	-0.484232	1.82e-09	-
Ehhadh	Enoyl-CoA hydratase and 3-hydroxyacyl-CoA dehydrogenase	BCAA intermediates	Bifunctional enzyme in β-oxidation-like steps of BCAA catabolism.	-1.84867	5.67e-17	DOWN
Hibch	3-Hydroxyisobutyryl-CoA hydrolase	Valine	Hydrolyzes 3-hydroxyisobutyryl-CoA to 3-hydroxyisobutyrate.	-1.22932	1.06e-19	DOWN
Hibadh	3-Hydroxyisobutyrate dehydrogenase	Valine	Converts 3-hydroxyisobutyrate to methylmalonate semialdehyde.	-1.25485	5.62e-21	DOWN
Hadh	Hydroxyacyl-CoA dehydrogenase	BCAA intermediates	Oxidizes 3-hydroxyacyl-CoA derivatives.	-1.26045	4.96e-18	DOWN
Aldh1b1	Aldehyde dehydrogenase 1B1	General amino acid catabolism	Oxidizes aldehydes (e.g., retinaldehyde) to carboxylic acids.	-0.888029	4.49e-12	DOWN
Aldh2	Aldehyde dehydrogenase 2	Ethanol, BCAA intermediates	Detoxifies acetaldehyde and other aldehydes.	-1.98309	3.54e-34	DOWN
Aldh3a2	Fatty aldehyde dehydrogenase	Fatty acid oxidation	Oxidizes long-chain aldehydes to fatty acids.	-0.379662	2.08e-07	-
Aldh7a1	Aldehyde dehydrogenase 7A1	Lysine	Catalyzes the oxidation of α-aminoadipic semialdehyde to α-aminoadipic acid.	-1.21856	5e-19	DOWN
Aldh9a1	Aldehyde dehydrogenase 9A1	Glycine, betaine	Oxidizes γ-aminobutyraldehyde to γ-aminobutyric acid (GABA).	-1.5333	4.3e-23	DOWN
Hsd17b10	17β-Hydroxysteroid dehydrogenase type 10	Leucine	Mitochondrial dehydrogenase involved in BCAA and steroid metabolism.	-0.827022	1.64e-12	DOWN
Hadhb	Trifunctional enzyme subunit beta (β-TFP)	BCAA intermediates	Catalyzes long-chain 3-ketoacyl-CoA thiolase activity.	-0.409749	5.46e-06	-
Acaa1b	Acetyl-CoA acyltransferase 1B	Ketone body metabolism	Catalyzes thiolysis of acetoacetyl-CoA.	-3.78557	7.8e-55	DOWN
Acaa2	Acetyl-CoA acyltransferase 2	Fatty acid oxidation	Thiolase for medium-chain fatty acids.	-1.62304	1.02e-24	DOWN
Pcca	Propionyl-CoA carboxylase alpha subunit	Valine, isoleucine, odd-chain fatty acids	Carboxylates propionyl-CoA to methylmalonyl-CoA.	-1.4006	1.37e-22	DOWN
Pccb	Propionyl-CoA carboxylase beta subunit	Valine, isoleucine	Partner subunit of PCCA.	-0.72751	1.22e-12	DOWN
Mcee	Methylmalonyl-CoA epimerase	Valine, isoleucine	Converts D-methylmalonyl-CoA to L-methylmalonyl-CoA.	-0.821125	5.9e-11	DOWN
Slc16a10	T-type amino acid transporter 1 (TAT1)	Aromatic amino acids	Transports tryptophan, tyrosine, and phenylalanine.	-0.59871	4.9e-08	DOWN
Ido2	Indoleamine 2,3-dioxygenase 2	Tryptophan	Degrades tryptophan to kynurenine	-6.38986	8.65e-102	DOWN
Tdo2	Tryptophan 2,3-dioxygenase	Tryptophan	Converts tryptophan to N-formylkynurenine.	-1.17771	4.11e-12	DOWN
Afmid	Arylformamidase (Kynurenine formamidase)	Tryptophan	Hydrolyzes N-formylkynurenine to kynurenine.	-2.93382	7.72e-19	DOWN
Aadat	Kynurenine aminotransferase	Tryptophan	Transaminates kynurenine to kynurenic acid.	-1.80391	9.02e-29	DOWN
Kynu	Kynureninase	Tryptophan	Converts kynurenine to anthranilic acid.	-1.53543	4.09e-25	DOWN
Kmo	Kynurenine 3-monooxygenase	Tryptophan	Hydroxylates kynurenine to 3-hydroxykynurenine.	-0.918477	4.51e-12	DOWN
Hao1	3-Hydroxyanthranilate 3,4-dioxygenase	Tryptophan	Converts 3-hydroxyanthranilate to 2-amino-3-carboxymuconate semialdehyde.	-5.30368	3.07e-69	DOWN
Qprt	Quinolinate phosphoribosyltransferase	Tryptophan	Converts quinolinic acid to NAD+ precursors.	-0.440139	6.27e-09	-
Aldh8a1	Aldehyde dehydrogenase 8A1	Retinoid metabolism	Oxidizes 9-cis-retinal to 9-cis-retinoic acid.	-0.460598	5.43e-08	-
Dlst	Dihydrolipoamide S-succinyltransferase (E2 subunit of α-KGDH complex)	Glutamate	Transfers succinyl groups in the TCA cycle (linked to glutamate metabolism).	-0.760158	2.87e-09	DOWN
Gcdh	Glutaryl-CoA dehydrogenase	Lysine, tryptophan	Oxidizes glutaryl-CoA to crotonyl-CoA.	-1.74124	2.2e-31	DOWN
Aass	Alpha-aminoadipic semialdehyde synthase	Lysine	Converts lysine to α-aminoadipic semialdehyde.	1.89054	2.71e-05	UP
Crym	Ketimine reductase (μ-crystallin)	Thyroid hormone, ketimine metabolism	Reduces ketimines (e.g., from methionine or leucine).	1.32911	0.13029	-
Pipox	Pipecolic acid oxidase	Lysine	Oxidizes pipecolic acid to Δ¹-piperideine-6-carboxylate.	-1.29704	1.72e-18	DOWN
Pycr1	Pyrroline-5-carboxylate reductase 1	Proline	Reduces pyrroline-5-carboxylate to proline.	2.23611	0.028229	-
Dhtkd1	Dehydrogenase E1 and transketolase domain-containing 1	Lysine, tryptophan	Oxidizes 2-oxoadipate to glutaryl-CoA.	-0.908436	5.96e-13	DOWN
Dld	Dihydrolipoamide dehydrogenase (E3 subunit)	BCAA, glutamate	Regenerates lipoamide in α-ketoacid dehydrogenase complexes.	0.229757	0.0174461	-
Acat1	Acetyl-CoA acetyltransferase 1	Ketone body metabolism	Catalyzes acetoacetyl-CoA ←→ acetyl-CoA interconversion.	-1.61437	7.7e-26	DOWN
Tdh	Threonine dehydrogenase	Threonine	Converts threonine to 2-amino-3-ketobutyrate.	Inf	0.627643	-
Gcat	Glycine C-acetyltransferase	Glycine	Transfers acetyl groups to glycine.	-1.56078	4.76e-26	DOWN
Gldc	Glycine decarboxylase	Glycine	Cleaves glycine to CO₂, NH₃, and methylene-THF (one-carbon metabolism).	0.118262	0.0446231	-
Sds	Serine dehydratase	Serine	Converts serine to pyruvate and ammonia.	2.63319	2.62e-09	UP
Gpt	Alanine transaminase (ALT1)	Alanine	Reversibly transfers amino groups between alanine and α-ketoglutarate.	-1.89059	1.34e-32	DOWN
Gpt2	Alanine transaminase (ALT2)	Alanine	Mitochondrial isoform of ALT.	0.472425	0.283828	-
Mpst	Mercaptopyruvate sulfurtransferase	Cysteine	Transfers sulfur in cysteine catabolism.	-1.32534	2.13e-21	DOWN
Got1	Aspartate transaminase (cytoplasmic)	Aspartate, glutamate	Transfers amino groups between aspartate and α-ketoglutarate.	3.45433	5.39e-09	UP
Got2	Aspartate transaminase (mitochondrial)	Aspartate, glutamate	Mitochondrial isoform of AST.	-0.975871	1.22e-16	DOWN
Cbs	Cystathionine beta-synthase	Methionine, cysteine	Condenses serine and homocysteine to cystathionine.	-1.01644	3.79e-15	DOWN
Asns	Asparagine synthetase	Asparagine	Synthesizes asparagine from aspartate and glutamine.	1.82185	5.72e-05	UP
Pah	Phenylalanine hydroxylase	Phenylalanine	Converts phenylalanine to tyrosine.	0.372934	0.199338	-
Tat	Tyrosine aminotransferase	Tyrosine	Transaminates tyrosine to 4-hydroxyphenylpyruvate.	1.63388	0.00521188	UP
Hpd	4-Hydroxyphenylpyruvate dioxygenase	Tyrosine	Converts 4-hydroxyphenylpyruvate to homogentisate.	-0.588335	0.000153518	DOWN
Hgd	Homogentisate 1,2-dioxygenase	Tyrosine	Cleaves homogentisate to maleylacetoacetate.	-1.13205	1.82e-15	DOWN
Fah	Fumarylacetoacetate hydrolase	Tyrosine	Hydrolyzes fumarylacetoacetate to fumarate and acetoacetate.	-0.540179	7.88e-10	-
Gstz1	Glutathione S-transferase zeta 1	Phenylalanine/tyrosine	Catalyzes maleylacetoacetate isomerization in tyrosine catabolism.	0.017392	0.00506667	-
Glud1	Glutamate dehydrogenase 1	Glutamate	Reversibly converts glutamate to α-ketoglutarate and ammonia.	-1.34614	1.04e-18	DOWN
Hal	Histidine ammonia-lyase	Histidine	Converts histidine to urocanate.	-1.41887	2.89e-10	DOWN
Uroc1	Urocanate hydratase	Histidine	Converts urocanate to imidazolone propionate.	-1.39508	5.18e-23	DOWN
Amdhd1	Amidohydrolase domain-containing 1	Histidine	Hydrolyzes imidazolone propionate to formiminoglutamate.	-1.58004	1.48e-12	DOWN
Ftcd	Formimidoyltransferase cyclodeaminase	Histidine	Transfers formimino groups in histidine catabolism.	0.419652	0.300995	-
Gls	Glutaminase	Glutamine	Hydrolyzes glutamine to glutamate.	2.92621	9.42e-20	UP
Prodh	Proline dehydrogenase	Proline	Converts proline to Δ¹-pyrroline-5-carboxylate.	-2.54304	2.32e-09	-
Prodh2	Proline dehydrogenase 2	Proline	Mitochondrial proline catabolism.	-2.90002	2.3e-43	DOWN
Aldh4a1	Delta-1-pyrroline-5-carboxylate dehydrogenase	Proline	Converts Δ¹-pyrroline-5-carboxylate to glutamate.	-1.92452	1.86e-24	DOWN
Mat1a	Methionine adenosyltransferase	Methionine	Synthesizes S-adenosylmethionine (SAM) from methionine and ATP.	1.80274	5.07e-05	UP
Ahcy	S-Adenosylhomocysteine hydrolase	Methionine	Hydrolyzes S-adenosylhomocysteine to homocysteine and adenosine.	0.7777	0.836113	-
Cth	Cystathionine gamma-lyase	Methionine, cysteine	Cleaves cystathionine to cysteine, α-ketobutyrate, and ammonia.	0.0695327	0.0350901	-
Suclg1	Succinyl-CoA synthetase (GDP-forming)	TCA cycle, amino acid metabolism	Converts succinyl-CoA to succinate (linked to propionate metabolism).	-0.870185	1.24e-14	DOWN
Aacs	Acetoacetyl-CoA synthetase	Ketone body metabolism	Activates acetoacetate to acetoacetyl-CoA.	-2.99042	1.03e-28	DOWN
Cps1	Carbamoyl phosphate synthetase 1	Urea cycle (arginine, ammonia detoxification)	Synthesizes carbamoyl phosphate from ammonia and bicarbonate.	1.78157	5.62e-06	UP
Otc	Ornithine transcarbamylase	Urea cycle	Transfers carbamoyl group to ornithine, forming citrulline.	-2.41692	2.97e-42	DOWN
Ass1	Argininosuccinate synthase 1	Urea cycle, arginine	Condenses citrulline and aspartate to argininosuccinate.	1.48439	0.00359276	UP
Asl	Argininosuccinate lyase	Urea cycle, arginine	Cleaves argininosuccinate to arginine and fumarate.	2.19497	7.68e-05	UP
Arg1	Arginase 1	Urea cycle, arginine	Hydrolyzes arginine to ornithine and urea.	1.50504	0.00147443	UP
Slc1a2	Excitatory amino acid transporter 2 (EAAT2)	Glutamate transport	Transports glutamate and aspartate.	-2.16795	1.79e-17	DOWN
Slc38a3	SNAT3 (Sodium-coupled neutral amino acid transporter 3)	Glutamine transport	Transports glutamine and other neutral amino acids.	-1.99649	3.55e-36	DOWN
Slc6a9	GlyT1 (Glycine transporter 1)	Glycine transport	Transports glycine across plasma membranes.	-3.39038	4.86e-35	DOWN
Slc7a2	Cationic amino acid transporter 2	Arginine, lysine, ornithine transport	Mediates uptake of cationic amino acids.	2.41656	7.49e-06	UP
Slc36a4	Proton-coupled amino acid transporter 4	Proline, small neutral amino acids transport	Transports proline and glycine.	1.44816	0.0606745	-
Slc25a13	Citrin (Mitochondrial aspartate/glutamate carrier)	Urea cycle, aspartate/glutamate transport	Exchanges mitochondrial aspartate for cytosolic glutamate.	-1.18805	4.29e-19	DOWN
Slc25a15	Mitochondrial ornithine transporter	Urea cycle, ornithine transport	Transports ornithine into mitochondria.	2.22796	1.2e-06	UP
Slc25a22	Mitochondrial glutamate carrier	Glutamate transport	Exports mitochondrial glutamate to the cytosol.	1.90973	0.00411363	UP
